# Supplementary material for: Serotonin‐Affecting Antidepressant Use in Relation to Platelet Reactivity
Source: Clin Pharmacol Ther. 2022 Jan 10;111(4):909–18. doi: 10.1002/cpt.2517 (PMC9305794; doi:10.1002/cpt.2517)
Supplement: Supplementary file 3 — Supplementary Material [file CPT-111-909-s003.xlsx]

## Sheet: S1. Variable definitions
Analysis_output_Variable	FullDescription	Platform	Cell type	Agonist	Concentration(s)	Positive Beta Interpretation
Aa_AUC	Arachidonic acid (AUC)	LTA	PRP (from sodium citrated blood)	AA	500 ug/mL	↑ platelet reactivity
Aa_FinAgg	Arachidonic acid final % aggregation	LTA	PRP (from sodium citrated blood)	AA	500 ug/mL	↑ platelet reactivity
Aa_LagTim	Lag time (s) to arachidonic acid	LTA	PRP (from sodium citrated blood)	AA	500 ug/mL	↓ platelet reactivity
Aa_MaxAgg	Arachidonic acid maximal % aggregation (LTA)	LTA	PRP (from sodium citrated blood)	AA	500 ug/mL	↑ platelet reactivity
Aa_PrimAgg	Arachidonic acid primary wave % aggregation	LTA	PRP (from sodium citrated blood)	AA	500 ug/mL	↑ platelet reactivity
Aa_PrimSlope	Arachidonic acid primary wave slope	LTA	PRP (from sodium citrated blood)	AA	500 ug/mL	↑ platelet reactivity
AAAgg20	Arachidonic acid concentration needed to reach 20% aggregation	Optimul (plate-based concentration range)	PRP (from sodium citrated blood)	AA	0.03, 0.06, 0.11, 0.19, 0.33, 0.57 and 1.0 mM	↓ platelet reactivity
AAAgg40	Arachidonic acid concentration needed to reach 40% aggregation	Optimul (plate-based concentration range)	PRP (from sodium citrated blood)	AA	0.03, 0.06, 0.11, 0.19, 0.33, 0.57 and 1.0 mM	↓ platelet reactivity
AAaucMean	Arachidonic acid (AUC) across concentration range	Optimul (plate-based concentration range)	PRP (from sodium citrated blood)	AA	0.03, 0.06, 0.11, 0.19, 0.33, 0.57 and 1.0 mM	↑ platelet reactivity
AAec50	Arachidonic acid concentration needed to reach 50% aggregation	Optimul (plate-based concentration range)	PRP (from sodium citrated blood)	AA	0.03, 0.06, 0.11, 0.19, 0.33, 0.57 and 1.0 mM	↓ platelet reactivity
AAecMax	Arachidonic acid concentration needed to reach maximal aggregation	Optimul (plate-based concentration range)	PRP (from sodium citrated blood)	AA	0.03, 0.06, 0.11, 0.19, 0.33, 0.57 and 1.0 mM	↓ platelet reactivity
AAeMax	Arachidonic acid maximal % aggregation (Optimul)	Optimul (plate-based concentration range)	PRP (from sodium citrated blood)	AA	0.03, 0.06, 0.11, 0.19, 0.33, 0.57 and 1.0 mM	↑ platelet reactivity
AAslope	Arachidonic acid slope across concentration range	Optimul (plate-based concentration range)	PRP (from sodium citrated blood)	AA	0.03, 0.06, 0.11, 0.19, 0.33, 0.57 and 1.0 mM	↑ platelet reactivity
ADPAgg20	ADP concentration needed to reach 20% aggregation	Optimul (plate-based concentration range)	PRP (from sodium citrated blood)	ADP	0.005, 0.02, 0.10, 0.44, 1.98, 8.89 and 40 µM	↓ platelet reactivity
ADPAgg40	ADP concentration needed to reach 40% aggregation	Optimul (plate-based concentration range)	PRP (from sodium citrated blood)	ADP	0.005, 0.02, 0.10, 0.44, 1.98, 8.89 and 40 µM	↓ platelet reactivity
ADPaucMean	ADP (AUC) across concentration range	Optimul (plate-based concentration range)	PRP (from sodium citrated blood)	ADP	0.005, 0.02, 0.10, 0.44, 1.98, 8.89 and 40 µM	↑ platelet reactivity
ADPec50	ADP concentration needed to reach 50% aggregation	Optimul (plate-based concentration range)	PRP (from sodium citrated blood)	ADP	0.005, 0.02, 0.10, 0.44, 1.98, 8.89 and 40 µM	↓ platelet reactivity
ADPecMax	ADP concentration needed to reach maximal aggregation	Optimul (plate-based concentration range)	PRP (from sodium citrated blood)	ADP	0.005, 0.02, 0.10, 0.44, 1.98, 8.89 and 40 µM	↓ platelet reactivity
ADPeMax	ADP maximal % aggregation (Optimul)	Optimul (plate-based concentration range)	PRP (from sodium citrated blood)	ADP	0.005, 0.02, 0.10, 0.44, 1.98, 8.89 and 40 µM	↑ platelet reactivity
ADPhigh_AUC	ADP (5.71 uM) (AUC)	LTA	PRP (from sodium citrated blood)	ADP	5.71 uM	↑ platelet reactivity
ADPhigh_DisAgg	ADP (5.71 uM) % disaggregation	LTA	PRP (from sodium citrated blood)	ADP	5.71 uM	↓ platelet reactivity
ADPhigh_FinAgg	ADP (5.71 uM) final % aggregation	LTA	PRP (from sodium citrated blood)	ADP	5.71 uM	↑ platelet reactivity
ADPhigh_MaxAgg	ADP (5.71 uM) maximal % aggregation (LTA)	LTA	PRP (from sodium citrated blood)	ADP	5.71 uM	↑ platelet reactivity
ADPhigh_PrimAgg	ADP (5.71 uM) primary wave % aggregation	LTA	PRP (from sodium citrated blood)	ADP	5.71 uM	↑ platelet reactivity
ADPhigh_PrimSlope	ADP (5.71 uM) primary wave slope	LTA	PRP (from sodium citrated blood)	ADP	5.71 uM	↑ platelet reactivity
ADPlow_AUC	ADP (0.95 uM) (AUC)	LTA	PRP (from sodium citrated blood)	ADP	0.98 uM	↑ platelet reactivity
ADPlow_DisAgg	ADP (0.95 uM) % disaggregation	LTA	PRP (from sodium citrated blood)	ADP	0.98 uM	↓ platelet reactivity
ADPlow_FinAgg	ADP (0.95 uM) final % aggregation	LTA	PRP (from sodium citrated blood)	ADP	0.98 uM	↑ platelet reactivity
ADPlow_MaxAgg	ADP (0.95 uM) maximal % aggregation (LTA)	LTA	PRP (from sodium citrated blood)	ADP	0.98 uM	↑ platelet reactivity
ADPlow_PrimAgg	ADP (0.95 uM) primary wave % aggregation	LTA	PRP (from sodium citrated blood)	ADP	0.98 uM	↑ platelet reactivity
ADPlow_PrimSlope	ADP (0.95 uM) primary wave slope	LTA	PRP (from sodium citrated blood)	ADP	0.98 uM	↑ platelet reactivity
ADPlow_SecAgg	ADP (0.95 uM) concentration secondary wave % aggregation	LTA	PRP (from sodium citrated blood)	ADP	0.98 uM	↑ platelet reactivity
ADPlow_SecSlp	ADP (0.95 uM) concentration secondary wave slope	LTA	PRP (from sodium citrated blood)	ADP	0.98 uM	↑ platelet reactivity
ADPmid_AUC	ADP (1.82 uM) (AUC)	LTA	PRP (from sodium citrated blood)	ADP	1.82 uM	↑ platelet reactivity
ADPmid_DisAgg	ADP (1.82 uM) % disaggregation	LTA	PRP (from sodium citrated blood)	ADP	1.82 uM	↓ platelet reactivity
ADPmid_FinAgg	ADP (1.82 uM) final % aggregation	LTA	PRP (from sodium citrated blood)	ADP	1.82 uM	↑ platelet reactivity
ADPmid_MaxAgg	ADP (1.82 uM) maximal % aggregation (LTA)	LTA	PRP (from sodium citrated blood)	ADP	1.82 uM	↑ platelet reactivity
ADPmid_PrimAgg	ADP (1.82 uM) primary wave % aggregation	LTA	PRP (from sodium citrated blood)	ADP	1.82 uM	↑ platelet reactivity
ADPmid_PrimSlope	ADP (1.82 uM) primary wave slope	LTA	PRP (from sodium citrated blood)	ADP	1.82 uM	↑ platelet reactivity
ADPmid_SecAgg	ADP (1.82 uM) concentration secondary wave % aggregation	LTA	PRP (from sodium citrated blood)	ADP	1.82 uM	↑ platelet reactivity
ADPmid_SecSlp	ADP (1.82 uM) concentration secondary wave slope	LTA	PRP (from sodium citrated blood)	ADP	1.82 uM	↑ platelet reactivity
ADPslope	ADP slope across concentration range	Optimul (plate-based concentration range)	PRP (from sodium citrated blood)	ADP	0.005, 0.02, 0.10, 0.44, 1.98, 8.89 and 40 µM	↑ platelet reactivity
Coll_AUC	Collagen (AUC)	LTA	PRP (from sodium citrated blood)	Collagen	190 ug/mL	↑ platelet reactivity
Coll_FinAgg	Collagen final % aggregation	LTA	PRP (from sodium citrated blood)	Collagen	190 ug/mL	↑ platelet reactivity
Coll_LagTim	Lag time (s) to collagen	LTA	PRP (from sodium citrated blood)	Collagen	190 ug/mL	↓ platelet reactivity
Coll_MaxAgg	Collagen maximal % aggregation (LTA)	LTA	PRP (from sodium citrated blood)	Collagen	190 ug/mL	↑ platelet reactivity
Coll_PrimAgg	Collagen primary wave % aggregation	LTA	PRP (from sodium citrated blood)	Collagen	190 ug/mL	↑ platelet reactivity
Coll_PrimSlope	Collagen primary wave slope	LTA	PRP (from sodium citrated blood)	Collagen	190 ug/mL	↑ platelet reactivity
CollAgg20	Collagen concentration needed to reach 20% aggregation	Optimul (plate-based concentration range)	PRP (from sodium citrated blood)	Collagen	0.01, 0.04, 0.16, 0.62, 2.5, 10 and 40 µg/ml	↓ platelet reactivity
CollAgg40	Collagen concentration needed to reach 40% aggregation	Optimul (plate-based concentration range)	PRP (from sodium citrated blood)	Collagen	0.01, 0.04, 0.16, 0.62, 2.5, 10 and 40 µg/ml	↓ platelet reactivity
CollaucMean	Collagen (AUC) across concentration range	Optimul (plate-based concentration range)	PRP (from sodium citrated blood)	Collagen	0.01, 0.04, 0.16, 0.62, 2.5, 10 and 40 µg/ml	↑ platelet reactivity
Collec50	Collagen concentration needed to reach 50% aggregation	Optimul (plate-based concentration range)	PRP (from sodium citrated blood)	Collagen	0.01, 0.04, 0.16, 0.62, 2.5, 10 and 40 µg/ml	↓ platelet reactivity
CollecMax	Collagen concentration needed to reach maximal aggregation	Optimul (plate-based concentration range)	PRP (from sodium citrated blood)	Collagen	0.01, 0.04, 0.16, 0.62, 2.5, 10 and 40 µg/ml	↓ platelet reactivity
ColleMax	Collagen maximal % aggregation (Optimul)	Optimul (plate-based concentration range)	PRP (from sodium citrated blood)	Collagen	0.01, 0.04, 0.16, 0.62, 2.5, 10 and 40 µg/ml	↑ platelet reactivity
Collslope	Collagen slope across concentration range	Optimul (plate-based concentration range)	PRP (from sodium citrated blood)	Collagen	0.01, 0.04, 0.16, 0.62, 2.5, 10 and 40 µg/ml	↑ platelet reactivity
Epi10_AUC	Epinephrine (AUC)	LTA	PRP (from sodium citrated blood)	Epinephrine	100 uM	↑ platelet reactivity
Epi10_FinAgg	Epinephrine final % aggregation	LTA	PRP (from sodium citrated blood)	Epinephrine	100 uM	↑ platelet reactivity
Epi10_MaxAgg	Epinephrine maximal % aggregation (LTA)	LTA	PRP (from sodium citrated blood)	Epinephrine	100 uM	↑ platelet reactivity
Epi10_PrimAgg	Epinephrine primary wave % aggregation	LTA	PRP (from sodium citrated blood)	Epinephrine	100 uM	↑ platelet reactivity
Epi10_PrimSlope	Epinephrine primary wave slope	LTA	PRP (from sodium citrated blood)	Epinephrine	100 uM	↑ platelet reactivity
Epi10_SecAgg	Epinephrine secondary wave % aggregation	LTA	PRP (from sodium citrated blood)	Epinephrine	100 uM	↑ platelet reactivity
Epi10_SecSlp	Epinephrine secondary wave slope	LTA	PRP (from sodium citrated blood)	Epinephrine	100 uM	↑ platelet reactivity
EpiAgg20	Epinephrine concentration needed to reach 20% aggregation	Optimul (plate-based concentration range)	PRP (from sodium citrated blood)	Epinephrine	0.0004, 0.001, 0.01, 0.06, 0.33, 1.82 and 10 µM	↓ platelet reactivity
EpiAgg40	Epinephrine concentration needed to reach 40% aggregation	Optimul (plate-based concentration range)	PRP (from sodium citrated blood)	Epinephrine	0.0004, 0.001, 0.01, 0.06, 0.33, 1.82 and 10 µM	↓ platelet reactivity
EpiaucMean	Epinephrine (AUC) across concentration range	Optimul (plate-based concentration range)	PRP (from sodium citrated blood)	Epinephrine	0.0004, 0.001, 0.01, 0.06, 0.33, 1.82 and 10 µM	↑ platelet reactivity
Epiec50	Epinephrine concentration needed to reach 50% aggregation	Optimul (plate-based concentration range)	PRP (from sodium citrated blood)	Epinephrine	0.0004, 0.001, 0.01, 0.06, 0.33, 1.82 and 10 µM	↓ platelet reactivity
EpiecMax	Epinephrine concentration needed to reach maximal aggregation	Optimul (plate-based concentration range)	PRP (from sodium citrated blood)	Epinephrine	0.0004, 0.001, 0.01, 0.06, 0.33, 1.82 and 10 µM	↓ platelet reactivity
EpieMax	Epinephrine maximal % aggregation (Optimul)	Optimul (plate-based concentration range)	PRP (from sodium citrated blood)	Epinephrine	0.0004, 0.001, 0.01, 0.06, 0.33, 1.82 and 10 µM	↑ platelet reactivity
Epislope	Epinephrine slope across concentration range	Optimul (plate-based concentration range)	PRP (from sodium citrated blood)	Epinephrine	0.0004, 0.001, 0.01, 0.06, 0.33, 1.82 and 10 µM	↑ platelet reactivity
fc_prp_adp_PAC1	Percent PAC1+ positive platelets after 20uM ADP stimulation (PRP)	Flow cytometry	PRP (from sodium citrated blood)	ADP	20 uM	↑ platelet reactivity
fc_prp_adp_Psel	Percent CD62P+ positive platelets after 20uM ADP stimulation (PRP)	Flow cytometry	PRP (from sodium citrated blood)	ADP	20 uM	↑ platelet reactivity
fc_prp_nsPLT_estimated	PRP platelet count	Flow cytometry	PRP (from sodium citrated blood)	ADP	20 uM	↑ cell count
fc_prp_PAC1_MFIdiff_stim	PAC1+ MFI shift after 20uM ADP stimulation (PRP)	Flow cytometry	PRP (from sodium citrated blood)	ADP	20 uM	↑ platelet reactivity
fc_prp_Psel_MFIdiff_stim	CD62P+ MFI shift after 20uM ADP stimulation (PRP)	Flow cytometry	PRP (from sodium citrated blood)	ADP	20 uM	↑ platelet reactivity
fc_wb_adp_PAC1	Percent PAC1+ positive platelets after 20uM ADP stimulation (WB)	Flow cytometry	Whole blood (for hirudin blood tube)	ADP	20 uM	↑ platelet reactivity
fc_wb_adp_Psel	Percent CD62P+ positive platelets after 20uM ADP stimulation (WB)	Flow cytometry	Whole blood (for hirudin blood tube)	ADP	20 uM	↑ platelet reactivity
fc_wb_PAC1_MFIdiff_stim	PAC1+ MFI shift after 20uM ADP stimulation (WB)	Flow cytometry	Whole blood (for hirudin blood tube)	ADP	20 uM	↑ platelet reactivity
fc_wb_Psel_MFIdiff_stim	CD62P+ MFI shift after 20uM ADP stimulation (WB)	Flow cytometry	Whole blood (for hirudin blood tube)	ADP	20 uM	↑ platelet reactivity
fc_wbNSEstimatePLT	WB platelet count (estimated from volume to reach 10,000 platelets)	Flow cytometry	Whole blood (for hirudin blood tube)	(none)	saline	↑ cell count
MPadpAgg	ADP impedance aggregation	Multiplate (Impedance aggregometry)	Whole blood (for hirudin blood tube)	ADP	3.19 uM	↑ platelet reactivity
MPadpAUC	ADP impedance AUC	Multiplate (Impedance aggregometry)	Whole blood (for hirudin blood tube)	ADP	3.19 uM	↑ platelet reactivity
MPadpVel	ADP impedance velocity	Multiplate (Impedance aggregometry)	Whole blood (for hirudin blood tube)	ADP	3.19 uM	↑ platelet reactivity
MPaspiAgg	Arachidonic acid impedance aggregation	Multiplate (Impedance aggregometry)	Whole blood (for hirudin blood tube)	AA	0.5 mM	↑ platelet reactivity
MPaspiAUC	Arachidonic acid impedance AUC	Multiplate (Impedance aggregometry)	Whole blood (for hirudin blood tube)	AA	0.5 mM	↑ platelet reactivity
MPaspiVel	Arachidonic acid impedance velocity	Multiplate (Impedance aggregometry)	Whole blood (for hirudin blood tube)	AA	0.5 mM	↑ platelet reactivity
MPcolAgg	Collagen impedance aggregation	Multiplate (Impedance aggregometry)	Whole blood (for hirudin blood tube)	Collagen	61.0 ug/mL	↑ platelet reactivity
MPcolAUC	Collagen impedance AUC	Multiplate (Impedance aggregometry)	Whole blood (for hirudin blood tube)	Collagen	61.0 ug/mL	↑ platelet reactivity
MPcolVel	Collagen impedance velocity	Multiplate (Impedance aggregometry)	Whole blood (for hirudin blood tube)	Collagen	61.0 ug/mL	↑ platelet reactivity
MPristoAgg	Ristocetin impedance aggregation	Multiplate (Impedance aggregometry)	Whole blood (for hirudin blood tube)	Ristocetin	1.15 mg/mL	↑ platelet reactivity
MPristoAUC	Ristocetin impedance AUC	Multiplate (Impedance aggregometry)	Whole blood (for hirudin blood tube)	Ristocetin	1.15 mg/mL	↑ platelet reactivity
MPristoVel	Ristocetin impedance velocity	Multiplate (Impedance aggregometry)	Whole blood (for hirudin blood tube)	Ristocetin	1.15 mg/mL	↑ platelet reactivity
MPtrapAgg	TRAP-6 impedance aggregation	Multiplate (Impedance aggregometry)	Whole blood (for hirudin blood tube)	TRAP-6	4.48 uM	↑ platelet reactivity
MPtrapAUC	TRAP-6 impedance AUC	Multiplate (Impedance aggregometry)	Whole blood (for hirudin blood tube)	TRAP-6	4.48 uM	↑ platelet reactivity
MPtrapVel	TRAP-6 impedance velocity	Multiplate (Impedance aggregometry)	Whole blood (for hirudin blood tube)	TRAP-6	4.48 uM	↑ platelet reactivity
Risto_AUC	Ristocetin (AUC)	LTA	PRP (from sodium citrated blood)	Ristocetin	1.5 mg/mL	↑ platelet reactivity
Risto_DisAgg	Ristocetin % disaggregation	LTA	PRP (from sodium citrated blood)	Ristocetin	1.5 mg/mL	↓ platelet reactivity
Risto_FinAgg	Ristocetin final % aggregation	LTA	PRP (from sodium citrated blood)	Ristocetin	1.5 mg/mL	↑ platelet reactivity
Risto_MaxAgg	Ristocetin maximal % aggregation (LTA)	LTA	PRP (from sodium citrated blood)	Ristocetin	1.5 mg/mL	↑ platelet reactivity
Risto_PrimAgg	Ristocetin primary wave % aggregation	LTA	PRP (from sodium citrated blood)	Ristocetin	1.5 mg/mL	↑ platelet reactivity
Risto_PrimSlope	Ristocetin primary wave slope	LTA	PRP (from sodium citrated blood)	Ristocetin	1.5 mg/mL	↑ platelet reactivity
RistoAgg20	Ristocetin concentration needed to reach 20% aggregation	Optimul (plate-based concentration range)	PRP (from sodium citrated blood)	Ristocetin	0.14, 0.24, 0.43, 0.75, 1.31, 2.29 and 4 mg/ml	↓ platelet reactivity
RistoAgg40	Ristocetin concentration needed to reach 40% aggregation	Optimul (plate-based concentration range)	PRP (from sodium citrated blood)	Ristocetin	0.14, 0.24, 0.43, 0.75, 1.31, 2.29 and 4 mg/ml	↓ platelet reactivity
RistoaucMean	Ristocetin (AUC) across concentration range	Optimul (plate-based concentration range)	PRP (from sodium citrated blood)	Ristocetin	0.14, 0.24, 0.43, 0.75, 1.31, 2.29 and 4 mg/ml	↑ platelet reactivity
Ristoec50	Ristocetin concentration needed to reach 50% aggregation	Optimul (plate-based concentration range)	PRP (from sodium citrated blood)	Ristocetin	0.14, 0.24, 0.43, 0.75, 1.31, 2.29 and 4 mg/ml	↓ platelet reactivity
RistoecMax	Ristocetin concentration needed to reach maximal aggregation	Optimul (plate-based concentration range)	PRP (from sodium citrated blood)	Ristocetin	0.14, 0.24, 0.43, 0.75, 1.31, 2.29 and 4 mg/ml	↓ platelet reactivity
RistoeMax	Ristocetin maximal % aggregation (Optimul)	Optimul (plate-based concentration range)	PRP (from sodium citrated blood)	Ristocetin	0.14, 0.24, 0.43, 0.75, 1.31, 2.29 and 4 mg/ml	↑ platelet reactivity
Ristoslope	Ristocetin slope across concentration range	Optimul (plate-based concentration range)	PRP (from sodium citrated blood)	Ristocetin	0.14, 0.24, 0.43, 0.75, 1.31, 2.29 and 4 mg/ml	↑ platelet reactivity
Trap_AUC	TRAP-6 (AUC)	LTA	PRP (from sodium citrated blood)	TRAP-6	15.0 uM	↑ platelet reactivity
Trap_FinAgg	TRAP-6 final % aggregation	LTA	PRP (from sodium citrated blood)	TRAP-6	15.0 uM	↑ platelet reactivity
Trap_MaxAgg	TRAP-6 maximal % aggregation (LTA)	LTA	PRP (from sodium citrated blood)	TRAP-6	15.0 uM	↑ platelet reactivity
Trap_PrimAgg	TRAP-6 primary wave % aggregation	LTA	PRP (from sodium citrated blood)	TRAP-6	15.0 uM	↑ platelet reactivity
Trap_PrimSlope	TRAP-6 primary wave slope	LTA	PRP (from sodium citrated blood)	TRAP-6	15.0 uM	↑ platelet reactivity
TRAP6Agg20	TRAP-6 concentration needed to reach 20% aggregation	Optimul (plate-based concentration range)	PRP (from sodium citrated blood)	TRAP-6	0.03, 0.11, 0.36, 1.17, 3.79, 12.3 and 40 µM	↓ platelet reactivity
TRAP6Agg40	TRAP-6 concentration needed to reach 40% aggregation	Optimul (plate-based concentration range)	PRP (from sodium citrated blood)	TRAP-6	0.03, 0.11, 0.36, 1.17, 3.79, 12.3 and 40 µM	↓ platelet reactivity
TRAP6aucMean	TRAP-6 (AUC) across concentration range	Optimul (plate-based concentration range)	PRP (from sodium citrated blood)	TRAP-6	0.03, 0.11, 0.36, 1.17, 3.79, 12.3 and 40 µM	↑ platelet reactivity
TRAP6ec50	TRAP-6 concentration needed to reach 50% aggregation	Optimul (plate-based concentration range)	PRP (from sodium citrated blood)	TRAP-6	0.03, 0.11, 0.36, 1.17, 3.79, 12.3 and 40 µM	↓ platelet reactivity
TRAP6ecMax	TRAP-6 concentration needed to reach maximal aggregation	Optimul (plate-based concentration range)	PRP (from sodium citrated blood)	TRAP-6	0.03, 0.11, 0.36, 1.17, 3.79, 12.3 and 40 µM	↓ platelet reactivity
TRAP6eMax	TRAP-6 maximal % aggregation (Optimul)	Optimul (plate-based concentration range)	PRP (from sodium citrated blood)	TRAP-6	0.03, 0.11, 0.36, 1.17, 3.79, 12.3 and 40 µM	↑ platelet reactivity
TRAP6slope	TRAP-6 slope across concentration range	Optimul (plate-based concentration range)	PRP (from sodium citrated blood)	TRAP-6	0.03, 0.11, 0.36, 1.17, 3.79, 12.3 and 40 µM	↑ platelet reactivity
TTAS_AUC	Platelet thrombus formation over collagen under shear (AUC)	TTAS (collagen shear micro-channels)	Whole blood (for hirudin blood tube)	Collagen	(coated on surface)	↑ platelet reactivity
TTASOcclSpeed	Platelet thrombus formation over collagen under shear (velocity)	TTAS (collagen shear micro-channels)	Whole blood (for hirudin blood tube)	Collagen	(coated on surface)	↑ platelet reactivity
TTASOcclStart_sec	Time to start (s) thrombus formation over collagen under shear	TTAS (collagen shear micro-channels)	Whole blood (for hirudin blood tube)	Collagen	(coated on surface)	↓ platelet reactivity
TTASOcclTime_sec	Time (s) thrombus formation over collagen under shear	TTAS (collagen shear micro-channels)	Whole blood (for hirudin blood tube)	Collagen	(coated on surface)	↓ platelet reactivity
U46619Agg20	U46619 concentration needed to reach 20% aggregation	Optimul (plate-based concentration range)	PRP (from sodium citrated blood)	U46619	0.005, 0.02, 0.10, 0.44, 1.98, 8.89 and 40 µM	↓ platelet reactivity
U46619Agg40	U46619 concentration needed to reach 40% aggregation	Optimul (plate-based concentration range)	PRP (from sodium citrated blood)	U46619	0.005, 0.02, 0.10, 0.44, 1.98, 8.89 and 40 µM	↓ platelet reactivity
U46619aucMean	U46619 (AUC) across concentration range	Optimul (plate-based concentration range)	PRP (from sodium citrated blood)	U46619	0.005, 0.02, 0.10, 0.44, 1.98, 8.89 and 40 µM	↑ platelet reactivity
U46619ec50	U46619 concentration needed to reach 50% aggregation	Optimul (plate-based concentration range)	PRP (from sodium citrated blood)	U46619	0.005, 0.02, 0.10, 0.44, 1.98, 8.89 and 40 µM	↓ platelet reactivity
U46619ecMax	U46619 concentration needed to reach maximal aggregation	Optimul (plate-based concentration range)	PRP (from sodium citrated blood)	U46619	0.005, 0.02, 0.10, 0.44, 1.98, 8.89 and 40 µM	↓ platelet reactivity
U46619eMax	U46619 maximal % aggregation (Optimul)	Optimul (plate-based concentration range)	PRP (from sodium citrated blood)	U46619	0.005, 0.02, 0.10, 0.44, 1.98, 8.89 and 40 µM	↑ platelet reactivity
U46619slope	U46619 slope across concentration range	Optimul (plate-based concentration range)	PRP (from sodium citrated blood)	U46619	0.005, 0.02, 0.10, 0.44, 1.98, 8.89 and 40 µM	↑ platelet reactivity

## Sheet: S2. BPRHS demographics
Table S2. Demographic profile of the BPRHS 8th year wave cohort.
Baseline characteristic	Mean/n	SD/%
Age (y)	68.1	7.13
Women (n/%)	299	75.7
BMI (kg/m2)	31.2	5.9
SBP (mmHG)	133	16.1
DBP (mmHG)	77.2	9.64
Fasting blood glucose (mg/dL)	129	49.6
Triglycerides	143	81.5
Total cholesterol (mg/dL)	182	44.8
HDL cholesterol (mg/dL)	52.1	14.7
Diabetes mellitus (n/%)	203	51.5
Hypertension (n/%)	342	86.8
Current smoker	59	15
Aspirin use (n/%)	184	46.7
Alcohol (units/wk)	0.29	1.01
Any antidepressant use	139	35.2
Serotonin-affecting medication	133
SSRIs	82
Sertraline	21
Fluoxetine	24
Citalopram	23
Escitalopram	5
Paroxetine	8
Fluvoxamine	1
Vilazodone	0
SARIs	31
Trazodone	31
Nefazodone	0
SMS	1
Vortioxetine	1
TCA	11
Mirtazapine	11
Norepinephrine-affecting	17
Bupropion	17
Desipramine	0
Serotonin and NE-affecting	33
TCAs	24
Amitriptyline	15
Nortriptyline	5
Doxepin	4
Imipramine	0
Protriptyline	0
SNRIs	12
Venlafaxine	6
Duloxetine	6
Desvenlafaxine	0
BMI indicates body mass index; SBP, systolic blood pressure; DBP, diastolic blood pressure; HDL, high-density lipoprotein; Diabetes mellitus includes individuals with a fasting blood glucose >= 126 or antidiabetic medication self-report; Hypertension includes individuals with SBP >= 130 or DBP >= 80 or antihypertensive medication self-report; Smoker includes individuals reporting they are current…
SSRI denotes selective serotonin reuptake inhibitor; SARI denotes serotonin antagonist and reuptake inhibitor; SMS denotes serotonin modulator and stimulator; TCA denotes tricyclic antidepressant; NDRI denotes norepinephrine and dopamine reuptake inhibitor; SNRI denotes serotonin and norepinephrine reuptake inhibitor.

## Sheet: S3. Aspirin effects alone
Table S3. Effects of aspirin use alone on individual platelet traits in models with no other adjustments.
Platelet Trait	Assay	beta	se	P-value	N
ADP high disaggregation	LTA	1.32103	0.0233229	3.13E-699	3047
AA max agg	LTA	-1.73181	0.031441	2.24E-661	3048
AA primary agg	LTA	-1.73181	0.031441	2.24E-661	3048
AA final agg	LTA	-1.70978	0.0311507	9.48E-657	3048
AA AUC	LTA	-1.71806	0.0317538	3.08E-638	3048
AA primary slope	LTA	-1.65005	0.0309942	5.41E-618	3048
AA lag time	LTA	1.22426	0.0258944	6.86E-488	3048
Aspi aggregation	MP	-1.59179	0.0343803	5.61E-468	2985
Aspi velocity	MP	-1.55547	0.0337103	8.05E-465	2985
Aspi AUC	MP	-1.57507	0.0342026	5.36E-463	2985
Epinephrine max agg	LTA	-1.48705	0.0355341	9.8E-383	3055
Epinephrine final agg	LTA	-1.48529	0.0356189	4.95E-380	3055
Epinephrine AUC	LTA	-1.46707	0.0353393	1.13E-376	3055
AA eMax	Optimul	-1.49413	0.0403744	8.90089e-300	2645
Collagen AUC	LTA	-1.35825	0.0367445	4.23443e-299	3057
AA AUC mean	Optimul	-1.48447	0.0411677	9.97263e-285	2587
ADP high final agg	LTA	-1.34879	0.0374278	2.18939e-284	3047
AA Agg40	Optimul	1.50382	0.0422071	4.89583e-278	2473
ADP mid disaggregation	LTA	1.11564	0.0318024	1.34053e-269	3050
Ristocetin velocity	MP	-1.24559	0.0366259	1.67239e-253	3086
Collagen lag time	LTA	1.22619	0.038314	9.66365e-225	3057
ADP high max agg	LTA	-1.20441	0.0388213	2.53131e-211	3047
Collagen primary slope	LTA	-1.17081	0.0384006	3.60876e-204	3057
ADP high AUC	LTA	-1.12764	0.0395605	1.03928e-178	3047
AA Agg20	Optimul	1.28225	0.0455631	2.97313e-174	2396
ADP high primary agg	LTA	-1.10318	0.0398438	9.84095e-169	3047
Ristocetin AUC	MP	-1.00365	0.0391414	5.24004e-145	3086
AA ec50	Optimul	1.137	0.0464542	2.6777e-132	2504
ADP mid final agg	LTA	-0.9396	0.0401133	2.45344e-121	3050
ADP mid AUC	LTA	-0.843753	0.0402921	2.27143e-97	3050
Collagen velocity	MP	-0.846847	0.0408777	2.45314e-95	3126
Epinephrine primary slope	LTA	-0.854115	0.0415977	1.09779e-93	3055
ADP low disaggregation	LTA	0.778989	0.0382852	4.93814e-92	2853
Ristocetin aggregation	MP	-0.817875	0.0409401	8.66758e-89	3086
Collagen aggregation	MP	-0.8286	0.041805	1.97708e-87	3126
Ristocetin ec50	Optimul	0.88782	0.0450434	1.75804e-86	2718
Collagen AUC	MP	-0.813723	0.0414984	1.30692e-85	3126
Collagen Agg40	Optimul	0.68772	0.0359419	1.31012e-81	2738
Ristocetin Agg40	Optimul	0.86395	0.0453704	7.63515e-81	2702
ADP mid max agg	LTA	-0.773268	0.0408184	4.93783e-80	3050
Collagen AUC mean	Optimul	-0.681194	0.0359842	6.41218e-80	2757
Ristocetin AUC mean	Optimul	-0.839345	0.045181	4.8984e-77	2751
Collagen eMax	Optimul	-0.780642	0.0441277	4.95896e-70	2777
ADP mid secondary agg	LTA	-0.558661	0.0329958	2.64709e-64	3050
Collagen ec50	Optimul	0.614362	0.0365248	1.72926e-63	2742
ADP mid secondary slope	LTA	-0.553296	0.032955	2.91616e-63	3050
Epinephrine AUC mean	Optimul	-0.732984	0.0441934	8.82266e-62	2799
Epinephrine secondary slope	LTA	-0.580321	0.0350295	1.21425e-61	3055
Epinephrine Agg40	Optimul	0.704639	0.0440541	1.38814e-57	2776
Epinephrine secondary agg	LTA	-0.560976	0.0351175	1.93224e-57	3055
Epinephrine eMax	Optimul	-0.692754	0.0450767	2.67025e-53	2815
AA ecMax	Optimul	0.615921	0.0405481	4.12586e-52	2587
Epinephrine primary agg	LTA	-0.646141	0.0436707	1.56073e-49	3055
TTAS occlusion speed	TTAS	-0.945695	0.067069	3.77982e-45	1030
ADP low final agg	LTA	-0.583323	0.0421728	1.63993e-43	2853
Epinephrine ec50	Optimul	0.611139	0.0444635	5.47659e-43	2777
Ristocetin Agg20	Optimul	0.644334	0.0472203	2.15361e-42	2633
AA slope	Optimul	-0.676596	0.0496321	2.57586e-42	2584
Collagen max agg	LTA	-0.589219	0.0438357	3.45117e-41	3057
Collagen primary agg	LTA	-0.588731	0.0438387	4.06327e-41	3057
TTAS AUC	TTAS	-0.990842	0.0740981	8.81042e-41	1030
ADP low secondary agg	LTA	-0.405583	0.0314132	3.89048e-38	2853
Collagen final agg	LTA	-0.563717	0.0440274	1.56181e-37	3057
ADP low secondary slope	LTA	-0.398353	0.0311493	1.90122e-37	2853
Collagen Agg20	Optimul	0.476691	0.0399999	9.61752e-33	2700
ADP low AUC	LTA	-0.494671	0.0430394	1.42335e-30	2853
TTAS occlusion time (sec)	TTAS	-0.771825	0.0712992	2.61617e-27	1029
Ristocetin primary slope	LTA	-0.413287	0.0442946	1.05459e-20	3017
Epinephrine slope	Optimul	-0.434633	0.0468961	1.89673e-20	2798
ADP low max agg	LTA	-0.37898	0.0430456	1.31856e-18	2853
Epinephrine Agg20	Optimul	0.40026	0.0461933	4.51902e-18	2749
Collagen slope	Optimul	-0.403085	0.0472354	1.41924e-17	2753
Ristocetin ecMax	Optimul	0.335483	0.0399913	4.90715e-17	2751
ADP mid primary agg	LTA	-0.307626	0.0414119	1.09888e-13	3050
Ristocetin primary agg	LTA	-0.322433	0.0444424	4.01426e-13	3017
Epinephrine ecMax	Optimul	0.240664	0.035092	6.97835e-12	2799
Collagen ecMax	Optimul	0.212243	0.0318682	2.73796e-11	2757
ADP ec50	Optimul	0.235911	0.0434398	5.61121e-08	2775
ADP Agg40	Optimul	0.231639	0.0437727	1.21078e-07	2770
ADP AUC mean	Optimul	-0.227792	0.0447418	3.5567e-07	2796
U46619 ec50	Optimul	0.192025	0.0460907	3.0965e-05	2734
U46619 Agg40	Optimul	0.190873	0.0463976	3.89116e-05	2728
TTAS occlusion start (sec)	TTAS	0.332448	0.0808938	3.96195e-05	1029
TRAP-6 AUC mean	Optimul	-0.152643	0.0378596	5.53503e-05	2695
Ristocetin AUC	LTA	-0.180411	0.0450459	6.20033e-05	3017
Ristocetin eMax	Optimul	-0.182741	0.0473386	0.000113253	2780
U46619 AUC mean	Optimul	-0.177438	0.0465801	0.000139354	2766
U46619 slope	Optimul	0.172186	0.0477886	0.000314468	2758
TRAP-6 ec50	Optimul	0.129024	0.0386982	0.000855722	2466
TRAP-6 final agg	LTA	-0.139893	0.0447012	0.00175091	3053
ADP Agg20	Optimul	0.140241	0.0457743	0.00218576	2735
TRAP-6 Agg40	Optimul	0.116311	0.0387074	0.00265679	2464
ADP ecMax	Optimul	0.0987154	0.0338778	0.00356984	2796
TRAP-6 max agg	LTA	-0.128123	0.0446127	0.00408019	3053
PRP P-selectin MFIdiff	FC	-0.135054	0.0480661	0.00495791	2562
TRAP-6 primary agg	LTA	-0.124516	0.044711	0.00535445	3053
PRP ADP P-selectin % pos	FC	-0.132558	0.0481039	0.00585716	2561
U46619 Agg20	Optimul	0.119712	0.0473103	0.011395	2704
ADP slope	Optimul	-0.119809	0.0475369	0.0117241	2795
Ristocetin slope	Optimul	-0.119131	0.047955	0.0129835	2746
ADP velocity	MP	-0.100949	0.0420435	0.0163472	3125
WB P-selectin MFIdiff	FC	-0.104149	0.0461069	0.0238925	2611
PRP ADP PAC-1 % pos	FC	-0.106849	0.04852	0.0276542	2561
ADP aggregation	MP	-0.0903078	0.0433463	0.0372145	3125
PRP PAC-1 MFIdiff	FC	-0.0933488	0.0484008	0.0537727	2562
WB ADP P-selectin % pos	FC	-0.0878528	0.0459323	0.0557915	2611
TRAP-6 Agg20	Optimul	0.0649187	0.0392192	0.0978678	2460
PRP NS estimated PLT	FC	-0.0791376	0.0487683	0.104648	2561
TRAP-6 eMax	Optimul	-0.0744773	0.0460383	0.105722	2851
WB ADP PAC-1 % pos	FC	-0.0685611	0.0468597	0.143436	2611
ADP AUC	MP	-0.0602493	0.0424834	0.156137	3125
TRAP-6 primary slope	LTA	-0.0634914	0.0450802	0.15901	3053
U46619 ecMax	Optimul	0.0537774	0.0406281	0.185619	2766
TRAP-6 AUC	LTA	-0.0594509	0.045271	0.189108	3053
TRAP-6 ecMax	Optimul	0.0519341	0.0423957	0.220581	2695
ADP high primary slope	LTA	-0.0493251	0.0436042	0.257971	3047
Ristocetin disaggregation	LTA	0.0398167	0.0360436	0.269298	3017
TRAP-6 AUC	MP	0.0472828	0.0444756	0.287729	3125
ADP eMax	Optimul	-0.047011	0.0472023	0.319275	2808
ADP low primary agg	LTA	-0.0404497	0.0432225	0.349351	2853
WB PAC-1 MFIdiff	FC	-0.0443892	0.0474807	0.349845	2611
ADP low primary slope	LTA	0.0364472	0.0417956	0.38319	2853
ADP mid primary slope	LTA	0.0356077	0.0418238	0.394561	3050
TRAP-6 slope	Optimul	0.0293282	0.0481398	0.542373	2666
Ristocetin max agg	LTA	0.0182997	0.0447114	0.68233	3017
Ristocetin final agg	LTA	0.0142691	0.044798	0.75009	3017
TRAP-6 velocity	MP	0.0122643	0.0435669	0.778323	3125
U46619 eMax	Optimul	0.0117323	0.0467414	0.80181	2793
WB NS estimated PLT	FC	-0.00873759	0.0476856	0.854615	2611
TRAP-6 aggregation	MP	-0.00152737	0.0446911	0.972737	3125

## Sheet: S4. AD use
TableS4. Anti-depressant (any) use associations with platelet traits in primary analysis.
		All samples				Males				Females				Sex-interaction
Trait	Assay	Beta	SE	P-value	n	Beta	SE	P-value	n	Beta	SE	P-value	n	P-value
Epinephrine eMax	Optimul	-0.309077	0.0487064	2.21391e-10	2815	-0.169485	0.0949296	0.0741995	1308	-0.363613	0.0553631	5.10688e-11	1507	0.0927287
Epinephrine AUC mean	Optimul	-0.296174	0.0483517	9.04472e-10	2799	-0.185002	0.0882084	0.0359642	1296	-0.35672	0.0593507	1.8509e-09	1503	0.101654
U46619 ec50	Optimul	0.296099	0.0489432	1.44977e-09	2734	0.182176	0.090025	0.0430102	1231	0.356546	0.0591883	1.70235e-09	1503	0.127563
U46619 AUC mean	Optimul	-0.290913	0.0489594	2.81704e-09	2766	-0.161248	0.0886809	0.0690196	1252	-0.358706	0.0599625	2.20179e-09	1514	0.094048
U46619 Agg40	Optimul	0.286876	0.0490146	4.83188e-09	2728	0.157982	0.093651	0.091619	1226	0.288059	0.0578998	6.52045e-07	1502	0.271908
Epinephrine ec50	Optimul	0.279538	0.048516	8.32397e-09	2777	0.144547	0.0910133	0.112241	1282	0.300271	0.0586232	3.02234e-07	1495	0.101379
Epinephrine Agg20	Optimul	0.277875	0.0491252	1.54516e-08	2749	0.0898782	0.0953813	0.346037	1265	0.220519	0.0575922	0.000128676	1484	0.186767
U46619 Agg20	Optimul	0.254175	0.0492835	2.50391e-07	2704	0.149472	0.0934225	0.109609	1208	0.26213	0.0586588	7.86891e-06	1496	0.358306
U46619 slope	Optimul	0.253306	0.0491422	2.54239e-07	2758	0.227448	0.0892033	0.0107793	1249	0.223139	0.0603569	0.000218169	1509	0.982491
ADP low secondary agg	LTA	-0.233017	0.0485036	1.55441e-06	2853	-0.0454099	0.0813341	0.576631	1340	-0.14144	0.0634816	0.0258777	1513	0.446762
AA ecMax	Optimul	0.230292	0.0504218	4.94004e-06	2587	0.116059	0.0929417	0.211766	1174	0.156255	0.0613107	0.0108165	1413	0.719057
Collagen Agg40	Optimul	0.214842	0.0494962	1.42106e-05	2738	0.144627	0.0971511	0.136572	1269	0.138943	0.0565454	0.0140024	1469	0.980228
ADP mid disaggregation	LTA	0.201569	0.0467999	1.65455e-05	3050	0.139078	0.084058	0.0980153	1409	0.193693	0.0580847	0.00085404	1641	0.538505
ADP mid final agg	LTA	-0.197175	0.0466968	2.41649e-05	3050	-0.0761652	0.0822275	0.354304	1409	-0.220156	0.0565816	9.98543e-05	1641	0.160351
ADP Agg20	Optimul	0.191822	0.049555	0.000108439	2735	-0.0312132	0.0921922	0.734936	1270	0.14438	0.0593031	0.014908	1465	0.104675
ADP Agg40	Optimul	0.186876	0.0492576	0.000148326	2770	0.00762642	0.0890126	0.931722	1286	0.219293	0.059943	0.000253841	1484	0.0484801
ADP ec50	Optimul	0.185924	0.0491267	0.000153969	2775	0.0435988	0.0872879	0.61744	1288	0.233978	0.0604195	0.000107702	1487	0.0730964
ADP low secondary slope	LTA	-0.175836	0.0479391	0.000244542	2853	0.0302113	0.0804327	0.707207	1340	-0.0494473	0.0613606	0.42033	1513	0.48155
Collagen ecMax	Optimul	0.178968	0.0494463	0.000295253	2757	0.0681155	0.0871514	0.434463	1274	0.0875079	0.0625313	0.161686	1483	0.898938
TRAP-6 velocity	MP	0.159863	0.0456042	0.000455834	3125	0.191926	0.0824783	0.0199657	1452	0.149124	0.05536	0.00706602	1673	0.725351
ADP low final agg	LTA	-0.166886	0.0481873	0.000533624	2853	-0.0306966	0.0804084	0.702641	1340	-0.141531	0.062777	0.0241647	1513	0.292071
Collagen Agg20	Optimul	0.171084	0.0501052	0.000639024	2700	0.127848	0.0968527	0.186826	1257	0.128719	0.0578719	0.0261343	1443	0.991145
Collagen AUC mean	Optimul	-0.166966	0.0493287	0.000712418	2757	-0.139362	0.0893705	0.118908	1274	-0.189953	0.0602722	0.00162387	1483	0.629643
ADP mid max agg	LTA	-0.157624	0.0467016	0.000737792	3050	-0.0360001	0.0851135	0.67232	1409	-0.188185	0.053839	0.000473464	1641	0.132562
Collagen ec50	Optimul	0.167009	0.0495549	0.000751209	2742	0.0419486	0.094091	0.65572	1272	0.19794	0.0582116	0.000672996	1470	0.14283
Ristocetin disaggregation	LTA	0.151019	0.0474269	0.00145133	3017	0.0820647	0.0890906	0.356979	1395	0.0182684	0.0565123	0.746495	1622	0.530594
ADP low disaggregation	LTA	0.154514	0.048571	0.00146669	2853	0.240132	0.0809053	0.0029968	1340	0.190886	0.0630021	0.00244682	1513	0.614657
WB ADP P-selectin % pos	FC	-0.151719	0.0485093	0.0017622	2611	0.0252826	0.0820079	0.757858	1244	-0.163878	0.0626986	0.00895541	1367	0.0627449
ADP mid AUC	LTA	-0.142594	0.0464909	0.00216117	3050	-0.00887573	0.0811426	0.912898	1409	-0.183283	0.0559387	0.00105106	1641	0.0657267
AA Agg40	Optimul	0.15824	0.0518096	0.00225615	2473	-0.00226864	0.101318	0.982136	1116	0.19466	0.0592391	0.0010162	1357	0.0826739
ADP AUC mean	Optimul	-0.144253	0.0490695	0.00328451	2796	0.0466421	0.0882253	0.597034	1294	-0.219267	0.0597934	0.000245335	1502	0.0154072
AA AUC mean	Optimul	-0.143951	0.0504432	0.00432111	2587	0.0141995	0.0881315	0.872001	1174	-0.219237	0.0634313	0.000547657	1413	0.0367926
Epinephrine AUC	LTA	-0.129168	0.0463589	0.00533206	3055	-0.0571732	0.0850115	0.501244	1408	-0.144391	0.0564414	0.0105204	1647	0.318831
ADP low AUC	LTA	-0.133298	0.0481027	0.00558652	2853	0.0227131	0.0800844	0.776706	1340	-0.111376	0.0620752	0.0727805	1513	0.177995
ADP high disaggregation	LTA	0.12266	0.0469207	0.00894388	3047	-0.0398207	0.0923664	0.666383	1406	0.0813135	0.0533608	0.127548	1641	0.165343
TRAP-6 AUC	MP	0.119146	0.045982	0.009566	3125	0.195369	0.0875254	0.025606	1407	0.000993471	0.0560535	0.985859	1646	0.0633521
Epinephrine ecMax	Optimul	0.126042	0.0492119	0.0104308	2799	-0.0139078	0.0876319	0.8739	1296	0.0116748	0.0611307	0.848541	1503	0.833458
WB P-selectin MFIdiff	FC	-0.123438	0.0486777	0.0112181	2611	-0.0110638	0.0823224	0.89309	1244	-0.127493	0.0629249	0.0427527	1367	0.296655
AA lag time	LTA	0.116544	0.0470856	0.0133176	3048	0.00628199	0.0926999	0.945971	1407	0.0417152	0.0531491	0.432529	1641	0.619288
TRAP-6 ec50	Optimul	0.125617	0.0515294	0.0147781	2466	-0.00433049	0.0895409	0.961427	1162	-0.014964	0.0657933	0.820082	1304	0.914894
AA eMax	Optimul	-0.121515	0.0502529	0.0156032	2645	-0.113645	0.100698	0.259077	1208	-0.109674	0.0557129	0.0490029	1437	0.9226
TRAP-6 Agg40	Optimul	0.120379	0.0515399	0.0195092	2464	-0.0207061	0.089613	0.817267	1161	-0.0141934	0.0657113	0.82899	1303	0.958161
PRP PAC-1 MFIdiff	FC	-0.114811	0.0501856	0.0221535	2562	0.0472499	0.0897692	0.598646	1218	-0.171587	0.0625855	0.00611345	1344	0.0332072
PRP ADP PAC-1 % pos	FC	-0.114201	0.0502277	0.0229854	2561	0.0646039	0.0897386	0.471579	1217	-0.17464	0.062849	0.00545732	1344	0.0147387
PRP ADP P-selectin % pos	FC	-0.114191	0.0502744	0.023126	2561	0.0348987	0.0864679	0.686505	1217	-0.150682	0.0643854	0.0192674	1344	0.0657471
TTAS occlusion time (sec)	TTAS	-0.178737	0.0791342	0.0239046	1029	-0.23061	0.147944	0.119053	462	-0.180833	0.0944406	0.05552	567	0.835648
Collagen primary slope	LTA	-0.106261	0.0470598	0.0239464	3057	-0.175337	0.088478	0.0475121	1410	-0.074437	0.0546611	0.173264	1647	0.283542
ADP ecMax	Optimul	0.111009	0.0491879	0.024018	2796	0.00880728	0.0872549	0.9196	1294	0.00887208	0.0615358	0.88536	1502	0.999375
U46619 ecMax	Optimul	0.110982	0.0493767	0.0245977	2766	0.0181515	0.0915001	0.842751	1252	0.0874341	0.0595935	0.142328	1514	0.508179
WB NS estimated PLT	FC	0.108541	0.0499606	0.0298161	2611	-0.00849008	0.0888526	0.923876	1244	0.148773	0.0605593	0.0140242	1367	0.186672
ADP low max agg	LTA	-0.101889	0.0482902	0.0348637	2853	0.0670939	0.0846958	0.428259	1340	-0.0794012	0.0591059	0.179152	1513	0.150213
Epinephrine primary slope	LTA	-0.0977213	0.0465444	0.0357704	3055	-0.0924644	0.080231	0.249125	1408	-0.0901585	0.0595363	0.129939	1647	0.908908
TRAP-6 slope	Optimul	-0.0997795	0.0500497	0.0461949	2666	-0.0188117	0.0883585	0.831403	1248	-0.121038	0.0626203	0.0532499	1418	0.344669
WB ADP PAC-1 % pos	FC	-0.0929235	0.0491093	0.0584675	2611	0.0648645	0.0860314	0.450871	1244	-0.0883468	0.0624397	0.157094	1367	0.0982336
Ristocetin primary slope	LTA	0.0883369	0.0470779	0.0606006	3017	0.0542141	0.0863682	0.530194	1395	0.125367	0.0570338	0.0279411	1622	0.566848
TRAP-6 aggregation	MP	0.0863265	0.0460627	0.0609155	3125	0.0817622	0.0852527	0.33753	1452	0.0927238	0.0560356	0.0979788	1673	0.82093
ADP mid primary slope	LTA	0.0827178	0.0466015	0.0758979	3050	0.175394	0.0822981	0.0330728	1409	0.0492068	0.0522055	0.345906	1641	0.15303
ADP high primary agg	LTA	-0.0824062	0.0469515	0.0792363	3047	0.0385396	0.0882379	0.662279	1406	-0.110363	0.0551058	0.0452036	1641	0.138043
Ristocetin AUC	LTA	0.081812	0.0473518	0.0840333	3017	0.111071	0.0886453	0.210212	1395	0.0861054	0.0558833	0.123364	1622	0.814377
Ristocetin max agg	LTA	0.0815672	0.0474138	0.0853732	3017	0.115925	0.0888082	0.191779	1395	0.0808454	0.0559764	0.148661	1622	0.762854
ADP high final agg	LTA	-0.0800079	0.0469965	0.0886759	3047	0.0804532	0.0902271	0.372567	1406	-0.121565	0.0540901	0.0246108	1641	0.0480853
Epinephrine Agg40	Optimul	0.0837948	0.0493931	0.0897934	2776	0.0267206	0.0938929	0.775962	1281	0.0903308	0.0580815	0.119889	1495	0.546451
PRP NS estimated PLT	FC	0.0855544	0.0506883	0.0914395	2561	-0.0288976	0.0922384	0.754058	1217	0.119424	0.0620892	0.0544264	1344	0.214103
ADP low primary slope	LTA	0.0801764	0.0477949	0.0934431	2853	0.154972	0.0811688	0.0562291	1340	0.0460199	0.0557651	0.409232	1513	0.177036
ADP high max agg	LTA	-0.0768984	0.0469592	0.101514	3047	0.0685078	0.0889371	0.441125	1406	-0.119531	0.0546896	0.0288432	1641	0.0734573
Ristocetin final agg	LTA	0.0764413	0.0474006	0.106817	3017	0.10736	0.0889147	0.227257	1395	0.0808882	0.0559012	0.147901	1622	0.825
Collagen AUC	LTA	-0.0756996	0.0469461	0.106858	3057	-0.134427	0.0892409	0.131981	1410	-0.0439064	0.0541378	0.417358	1647	0.367094
Aspi velocity	MP	0.0752789	0.0475049	0.113045	2985	0.172112	0.0795126	0.0304194	1403	0.0301162	0.0612769	0.623089	1582	0.18924
AA Agg20	Optimul	0.082263	0.0527555	0.118919	2396	-0.0577968	0.10195	0.570772	1084	0.127837	0.0609901	0.036079	1312	0.119465
Ristocetin primary agg	LTA	0.0719881	0.0474302	0.129072	3017	0.0888328	0.0906722	0.327228	1395	0.090927	0.0549262	0.0978354	1622	0.964024
PRP P-selectin MFIdiff	FC	-0.0741461	0.0503824	0.14111	2562	0.0615677	0.0884069	0.48617	1218	-0.113151	0.0628769	0.0719294	1344	0.0871345
Collagen slope	Optimul	-0.0721251	0.0496976	0.146702	2753	-0.0205373	0.0905344	0.820544	1274	-0.13393	0.0608026	0.0276163	1479	0.333626
AA slope	Optimul	-0.0720498	0.0505935	0.15442	2584	-0.0925527	0.0888302	0.297455	1173	-0.0247074	0.0636304	0.697798	1411	0.586105
Epinephrine primary agg	LTA	-0.0662983	0.0470194	0.158534	3055	-0.0527251	0.0814912	0.51763	1408	-0.0640568	0.0597578	0.283747	1647	0.868392
AA primary slope	LTA	-0.0663031	0.0470536	0.158806	3048	0.00489286	0.0823749	0.952636	1407	-0.0879281	0.0581071	0.130227	1641	0.357896
WB PAC-1 MFIdiff	FC	-0.0690704	0.0496542	0.164217	2611	0.0669377	0.0879405	0.446555	1244	-0.0757232	0.0620046	0.22199	1367	0.125638
Ristocetin ec50	Optimul	0.06838	0.0498691	0.170316	2718	0.160492	0.087925	0.0679514	1241	0.020293	0.0623718	0.744912	1477	0.232234
Ristocetin Agg20	Optimul	0.0690052	0.0505877	0.172545	2633	0.148168	0.0914444	0.105165	1198	0.0214751	0.0623038	0.730333	1435	0.262229
Epinephrine final agg	LTA	-0.0626418	0.0469267	0.181914	3055	-0.0351771	0.0887496	0.691837	1408	-0.0630029	0.0549989	0.25199	1647	0.777645
AA ec50	Optimul	0.0685729	0.0514577	0.182661	2504	-0.126109	0.0958517	0.188284	1137	0.15255	0.0615547	0.0132016	1367	0.013152
Ristocetin AUC mean	Optimul	-0.0652521	0.0495877	0.18821	2751	-0.0952843	0.0871198	0.27408	1259	-0.0448144	0.0621752	0.471047	1492	0.675406
Ristocetin Agg40	Optimul	0.0650418	0.0499878	0.193206	2702	0.16333	0.0881748	0.0639772	1231	0.0141496	0.0625292	0.820977	1471	0.196524
Collagen AUC	MP	-0.0587487	0.0459186	0.200753	3126	-0.038057	0.0822686	0.643655	1452	-0.0721606	0.0573334	0.20817	1674	0.649218
ADP high primary slope	LTA	0.0589926	0.0469263	0.208706	3047	0.0906356	0.0858419	0.291039	1406	0.0597175	0.0532788	0.262352	1641	0.768247
Epinephrine secondary slope	LTA	-0.0580108	0.0471427	0.218497	3055	0.0472039	0.0795059	0.552702	1408	-0.00905034	0.0609642	0.881985	1647	0.586717
Collagen lag time	LTA	0.0578856	0.0471199	0.219269	3057	0.109315	0.0909501	0.229394	1410	0.0473444	0.0537475	0.37839	1647	0.545952
TRAP-6 Agg20	Optimul	0.0633911	0.0516894	0.220054	2460	-0.105531	0.0886554	0.233909	1161	-0.0415669	0.0661491	0.529754	1299	0.522103
Epinephrine max agg	LTA	-0.0566255	0.0469208	0.227497	3055	-0.0420446	0.0888089	0.635908	1408	-0.0514047	0.0549772	0.349779	1647	0.92338
TRAP-6 primary agg	LTA	0.0562747	0.0470538	0.23171	3053	0.202897	0.0873687	0.0202165	1407	0.00508857	0.0563129	0.927999	1646	0.0572971
TRAP-6 primary slope	LTA	0.0561363	0.0470416	0.232739	3053	0.107412	0.0869469	0.21669	1407	0.0404289	0.0559341	0.469806	1646	0.511752
Ristocetin AUC	MP	0.0546322	0.046602	0.24107	3086	0.100607	0.0805614	0.211732	1441	0.0515835	0.0570469	0.365874	1645	0.663617
TRAP-6 AUC	LTA	0.0537185	0.0470462	0.253527	3053	0.122987	0.0843053	0.144613	1452	0.12151	0.0560691	0.0302243	1673	0.938243
ADP velocity	MP	0.0509035	0.0454883	0.26312	3125	0.21132	0.080434	0.00860778	1453	-0.00414707	0.0538265	0.938588	1672	0.0209439
ADP high AUC	LTA	-0.0519958	0.0469071	0.267653	3047	0.0932336	0.0890913	0.295333	1406	-0.0844862	0.0539614	0.117423	1641	0.0822172
Ristocetin aggregation	MP	0.0510714	0.0466691	0.27381	3086	0.101417	0.0814296	0.212962	1441	0.0452761	0.0574613	0.430732	1645	0.67112
Collagen eMax	Optimul	-0.0535902	0.0493926	0.277929	2777	-0.0648973	0.0959487	0.498803	1289	-0.0134014	0.0566138	0.812877	1488	0.550816
Collagen aggregation	MP	-0.0489964	0.0462914	0.289857	3126	0.0055058	0.0830547	0.947146	1452	-0.0774978	0.057395	0.176934	1674	0.414306
TRAP-6 max agg	LTA	0.0480656	0.0470511	0.306989	3053	0.195204	0.0882281	0.0269327	1407	-0.00257923	0.055722	0.963081	1646	0.0610651
ADP low primary agg	LTA	0.0479945	0.0482038	0.319417	2853	0.174869	0.0850045	0.0396698	1340	0.0305038	0.0570731	0.593017	1513	0.114095
TRAP-6 final agg	LTA	0.0455643	0.0470381	0.332711	3053	0.189882	0.0879362	0.0308254	1407	-0.00355056	0.0559098	0.949364	1646	0.067591
TRAP-6 AUC mean	Optimul	-0.0474838	0.049824	0.340575	2695	0.0896127	0.0878511	0.307704	1260	-0.0893093	0.062361	0.152105	1435	0.120226
TTAS AUC	TTAS	-0.0636052	0.0792954	0.422478	1030	-0.125394	0.138319	0.364642	463	-0.0446769	0.0998063	0.654416	567	0.618739
ADP AUC	MP	0.0362471	0.0455889	0.426563	3125	0.207455	0.0813572	0.0107747	1453	-0.022487	0.0540306	0.677271	1672	0.0166692
Ristocetin velocity	MP	0.0366975	0.0466123	0.431111	3086	0.0823108	0.0796793	0.301592	1441	0.0337333	0.0583166	0.56296	1645	0.707371
ADP mid primary agg	LTA	-0.0364649	0.0465185	0.43311	3050	0.135104	0.0813952	0.0969432	1409	-0.0561471	0.0545151	0.30304	1641	0.0449251
Aspi AUC	MP	0.0364608	0.0476467	0.444133	2985	0.121253	0.0812721	0.135715	1403	-0.0142146	0.061009	0.815768	1582	0.200629
Ristocetin eMax	Optimul	0.0355197	0.0493279	0.47148	2780	0.109468	0.0937812	0.2431	1279	0.0155115	0.0578467	0.788585	1501	0.386608
Collagen velocity	MP	0.0309568	0.0463051	0.503788	3126	0.0984241	0.0805696	0.221858	1452	0.00191521	0.0580262	0.97367	1674	0.393115
TRAP-6 ecMax	Optimul	-0.0308311	0.0498987	0.536659	2695	-0.0700774	0.0866461	0.418643	1260	-0.00956555	0.0633516	0.879982	1435	0.616999
AA AUC	LTA	-0.0255074	0.0470568	0.58778	3048	0.0346794	0.0843468	0.680961	1407	-0.0407903	0.0577865	0.480263	1641	0.456074
Ristocetin slope	Optimul	0.0263202	0.0496489	0.596024	2746	0.167592	0.0877546	0.0561618	1256	-0.0716971	0.0617079	0.245285	1490	0.0266479
TTAS occlusion speed	TTAS	-0.0373015	0.0793158	0.638147	1030	-0.133364	0.13388	0.319179	463	0.0156255	0.101349	0.877472	567	0.385525
Epinephrine slope	Optimul	-0.022874	0.0493618	0.643081	2798	0.00434879	0.0900921	0.961501	1295	-0.0602432	0.0600816	0.31601	1503	0.554883
ADP eMax	Optimul	0.0208683	0.0491409	0.671082	2808	0.213363	0.0934236	0.0223821	1305	-0.0405248	0.0572308	0.478887	1503	0.020661
ADP mid secondary slope	LTA	-0.0195906	0.0468019	0.675519	3050	-0.0848684	0.0843234	0.314193	1409	-0.0586467	0.0573393	0.306402	1641	0.84589
ADP slope	Optimul	0.0182739	0.0492839	0.710795	2795	0.0114427	0.0865643	0.894836	1294	0.083619	0.0619793	0.177291	1501	0.503801
ADP mid secondary agg	LTA	-0.0158301	0.0469566	0.736025	3050	-0.123093	0.0874997	0.159493	1409	-0.0456324	0.0553109	0.409362	1641	0.446385
AA final agg	LTA	-0.0151892	0.0470356	0.746748	3048	0.0363489	0.0859683	0.672428	1407	-0.0289173	0.0571814	0.61306	1641	0.538828
TRAP-6 eMax	Optimul	0.015292	0.0487658	0.75384	2851	0.11005	0.0915764	0.229471	1320	-0.0269755	0.0578864	0.64121	1531	0.201095
TTAS occlusion start (sec)	TTAS	-0.0196711	0.0793019	0.804093	1029	0.112893	0.14155	0.425133	462	-0.0515389	0.097584	0.597396	567	0.355132
Collagen final agg	LTA	-0.00955323	0.0470603	0.839135	3057	-0.00683747	0.0892334	0.938922	1410	0.00900557	0.0552188	0.870449	1647	0.826407
AA max agg	LTA	-0.00910906	0.0470543	0.8465	3048	0.0461102	0.0862146	0.592767	1407	-0.0271177	0.0570835	0.63475	1641	0.483242
AA primary agg	LTA	-0.00910906	0.0470543	0.8465	3048	0.0461102	0.0862146	0.592767	1407	-0.0271177	0.0570835	0.63475	1641	0.483242
Epinephrine secondary agg	LTA	-0.00878686	0.0471523	0.85217	3055	0.0128009	0.0808903	0.874259	1408	0.0271692	0.0601912	0.651714	1647	0.877974
Collagen max agg	LTA	-0.00848017	0.0470572	0.856988	3057	-0.00374067	0.0894931	0.966659	1410	0.00844476	0.0550049	0.877982	1647	0.855299
ADP aggregation	MP	0.00815418	0.0458367	0.858805	3125	0.171986	0.0841783	0.0410414	1453	-0.0471455	0.0540546	0.383109	1672	0.0257096
Collagen primary agg	LTA	-0.00798802	0.0470562	0.865203	3057	-0.00371411	0.0894396	0.966876	1410	0.00916059	0.055038	0.86781	1647	0.850375
Ristocetin ecMax	Optimul	0.00750666	0.0495781	0.879652	2751	0.0433312	0.0918523	0.637107	1259	0.0626266	0.0594695	0.292301	1492	0.852778
Aspi aggregation	MP	-0.00609847	0.0476932	0.898253	2985	0.0896882	0.0837118	0.283993	1403	-0.0620235	0.059956	0.300911	1582	0.153272
U46619 eMax	Optimul	-0.000715104	0.0491546	0.988393	2793	0.0964692	0.0954929	0.312388	1276	-0.0376841	0.0566589	0.505983	1517	0.21153

## Sheet: S5. SA
Table S5. Association of serotonin-affecting medication use with platelet traits.
		All samples				Males only				Females only				Sex interaction
Trait	Assay	Beta	SE	P-value	N	Beta	SE	P-value	N	Beta	SE	P-value	N	P-value
Epinephrine eMax	Optimul	-0.367001	0.0507684	4.86858e-13	2815	-0.279552	0.102233	0.00624824	1308	-0.393339	0.0569389	4.9125e-12	1507	0.369247
U46619 Agg40	Optimul	0.331826	0.0509753	7.53711e-11	2728	0.305484	0.100719	0.00242114	1226	0.282471	0.0595314	2.08603e-06	1502	0.82082
U46619 ec50	Optimul	0.330065	0.0509258	9.09449e-11	2734	0.30146	0.096843	0.00185275	1231	0.346026	0.0608916	1.32622e-08	1503	0.737292
U46619 AUC mean	Optimul	-0.324763	0.0509427	1.82867e-10	2766	-0.266664	0.0954646	0.00521693	1252	-0.360992	0.0616374	4.72127e-09	1514	0.457875
Epinephrine AUC mean	Optimul	-0.313324	0.050549	5.70297e-10	2799	-0.237173	0.0951689	0.012698	1296	-0.355369	0.0612108	6.41134e-09	1503	0.283406
U46619 Agg20	Optimul	0.292831	0.0512991	1.14102e-08	2704	0.271632	0.100771	0.00702725	1208	0.256282	0.060309	2.14264e-05	1496	0.869259
Epinephrine Agg20	Optimul	0.289548	0.0512294	1.58604e-08	2749	0.1168	0.102867	0.25619	1265	0.210826	0.0592565	0.000373906	1484	0.371394
Epinephrine ec50	Optimul	0.281763	0.0507649	2.85091e-08	2777	0.175835	0.0983645	0.0738431	1282	0.280473	0.0605172	3.57633e-06	1495	0.25175
Collagen Agg40	Optimul	0.269626	0.0516227	1.76027e-07	2738	0.26789	0.105446	0.0110682	1269	0.166512	0.0580864	0.00414872	1469	0.399845
ADP low secondary agg	LTA	-0.247643	0.0506258	9.99998e-07	2853	-0.0896893	0.0879698	0.307944	1340	-0.136292	0.0653097	0.0369013	1513	0.765941
U46619 slope	Optimul	0.247606	0.0511983	1.32342e-06	2758	0.218617	0.0962248	0.0230899	1249	0.212471	0.062046	0.000616131	1509	0.957253
AA ecMax	Optimul	0.244327	0.0526872	3.52976e-06	2587	0.151126	0.099994	0.130698	1174	0.161965	0.063271	0.0104713	1413	0.928372
Collagen Agg20	Optimul	0.236296	0.052262	6.1441e-06	2700	0.298651	0.105311	0.00456988	1257	0.15128	0.0594355	0.0109189	1443	0.217134
ADP mid final agg	LTA	-0.214782	0.0486918	1.02871e-05	3050	-0.104316	0.0885364	0.238705	1409	-0.226301	0.0581799	0.000100375	1641	0.242232
ADP mid disaggregation	LTA	0.206763	0.0488119	2.27625e-05	3050	0.163221	0.0904853	0.071256	1409	0.192988	0.0597384	0.00123554	1641	0.680982
Collagen AUC mean	Optimul	-0.216223	0.0514503	2.6392e-05	2757	-0.226707	0.0969911	0.0194183	1274	-0.226859	0.0618745	0.000245948	1483	0.99349
ADP Agg40	Optimul	0.199192	0.0513574	0.000105079	2770	0.0333393	0.0962041	0.728931	1286	0.214394	0.061631	0.000503917	1484	0.113782
Collagen ec50	Optimul	0.199615	0.0517204	0.000113617	2742	0.100928	0.102216	0.323444	1272	0.215195	0.0598151	0.000321078	1470	0.303501
ADP low secondary slope	LTA	-0.192527	0.050079	0.000120814	2853	-0.022953	0.0871773	0.792327	1340	-0.0514804	0.0631583	0.415014	1513	0.872441
ADP ec50	Optimul	0.19526	0.0512276	0.000138065	2775	0.0657866	0.0942997	0.485407	1288	0.230096	0.0621243	0.000212394	1487	0.153613
ADP Agg20	Optimul	0.191602	0.0516428	0.000207143	2735	-0.0406921	0.0993607	0.682144	1270	0.131573	0.060972	0.030934	1465	0.133585
Collagen ecMax	Optimul	0.183686	0.0516289	0.000373941	2757	0.0553725	0.0946844	0.558675	1274	0.0947266	0.0642646	0.140479	1483	0.826999
ADP low final agg	LTA	-0.178642	0.0503314	0.00038624	2853	-0.0687587	0.0870045	0.429359	1340	-0.136326	0.0645889	0.0348008	1513	0.53709
TRAP-6 velocity	MP	0.166905	0.0475464	0.000447504	3125	0.18358	0.0886074	0.0382806	1452	0.154759	0.0569519	0.00658039	1673	0.83802
ADP mid max agg	LTA	-0.170949	0.0487055	0.00044836	3050	-0.0603232	0.0916527	0.510428	1409	-0.191742	0.0553641	0.000533602	1641	0.202953
Ristocetin disaggregation	LTA	0.172126	0.0494336	0.000497732	3017	0.103172	0.0960257	0.282632	1395	0.0307436	0.0581147	0.596794	1622	0.473532
Epinephrine AUC	LTA	-0.162217	0.0483263	0.000788775	3055	-0.114745	0.0915441	0.210045	1408	-0.161196	0.057999	0.00544779	1647	0.573594
ADP mid AUC	LTA	-0.159794	0.0484934	0.000983626	3050	-0.0323699	0.0873938	0.711091	1409	-0.189758	0.0575176	0.000969843	1641	0.110618
TRAP-6 ec50	Optimul	0.171314	0.0535796	0.00138685	2466	0.0768709	0.096126	0.423891	1162	0.00911319	0.0675904	0.892747	1304	0.500108
AA Agg40	Optimul	0.172571	0.0541572	0.00144017	2473	0.0558026	0.109435	0.610111	1116	0.183444	0.0611478	0.00269968	1357	0.250089
Epinephrine ecMax	Optimul	0.161989	0.0513786	0.00161683	2799	0.034396	0.0945799	0.716104	1296	0.0355234	0.0629965	0.572826	1503	0.956672
WB ADP P-selectin % pos	FC	-0.158911	0.0507274	0.00173243	2611	-0.00170197	0.0879776	0.984566	1244	-0.157278	0.0647765	0.015182	1367	0.159162
TRAP-6 Agg40	Optimul	0.166104	0.0535914	0.00193881	2464	0.060097	0.096215	0.532226	1161	0.00838249	0.0675089	0.901182	1303	0.586831
AA AUC mean	Optimul	-0.159387	0.0527186	0.00249988	2587	-0.0142185	0.0948537	0.880844	1174	-0.228982	0.0654521	0.000467936	1413	0.0685472
ADP AUC mean	Optimul	-0.151781	0.0511378	0.00299664	2796	0.0230211	0.0952279	0.808976	1294	-0.21529	0.061458	0.000459993	1502	0.0397544
ADP high disaggregation	LTA	0.144992	0.0489064	0.00302987	3047	0.00443812	0.0994985	0.964422	1406	0.0827615	0.0548595	0.131399	1641	0.350023
ADP low AUC	LTA	-0.146413	0.0502467	0.00356954	2853	-0.00543022	0.0866833	0.95005	1340	-0.111101	0.0638631	0.081915	1513	0.326464
ADP low disaggregation	LTA	0.145732	0.0507278	0.00406837	2853	0.272152	0.0874963	0.00186807	1340	0.171135	0.0648535	0.00832004	1513	0.377894
WB P-selectin MFIdiff	FC	-0.135539	0.0508905	0.00773659	2611	-0.0520836	0.0882962	0.555275	1244	-0.121347	0.0649955	0.0619017	1367	0.605316
AA eMax	Optimul	-0.139564	0.0524633	0.00780882	2645	-0.185147	0.10817	0.0869665	1208	-0.104422	0.057499	0.0693591	1437	0.49866
U46619 ecMax	Optimul	0.134997	0.0513885	0.00861449	2766	0.115371	0.0986075	0.242001	1252	0.0787745	0.0612251	0.198221	1514	0.856338
TRAP-6 AUC	MP	0.122487	0.0479318	0.0106052	3125	0.220255	0.0942468	0.0194392	1407	-0.00890489	0.0576186	0.877177	1646	0.0400556
Epinephrine primary slope	LTA	-0.12291	0.048526	0.0113134	3055	-0.162757	0.0863392	0.0594173	1408	-0.0966255	0.0611979	0.114359	1647	0.64106
PRP ADP P-selectin % pos	FC	-0.132477	0.0525663	0.0117295	2561	-0.0203138	0.0932472	0.827547	1217	-0.142349	0.0664173	0.0320924	1344	0.218914
TTAS occlusion time (sec)	TTAS	-0.202588	0.0817538	0.0132112	1029	-0.298642	0.158602	0.0597063	462	-0.193484	0.0962854	0.0444863	567	0.666476
PRP PAC-1 MFIdiff	FC	-0.129828	0.0524719	0.013352	2562	0.0463722	0.0967392	0.631688	1218	-0.180409	0.0645416	0.00518606	1344	0.0479744
AA lag time	LTA	0.117507	0.0490704	0.0166354	3048	-0.00279908	0.0997709	0.977618	1407	0.0352424	0.0546422	0.518948	1641	0.624356
PRP ADP PAC-1 % pos	FC	-0.124491	0.0525228	0.0177768	2561	0.0580228	0.0967772	0.548806	1217	-0.174496	0.0648238	0.00710578	1344	0.030462
ADP low max agg	LTA	-0.114421	0.0504368	0.0232928	2853	0.0368781	0.0916705	0.687471	1340	-0.0775804	0.0607979	0.201942	1513	0.291448
ADP high final agg	LTA	-0.110536	0.048977	0.0240139	3047	0.044357	0.097205	0.648157	1406	-0.141399	0.0555833	0.0109616	1641	0.0876991
Collagen primary slope	LTA	-0.109421	0.0490381	0.025658	3057	-0.183974	0.0952043	0.0533091	1410	-0.0784462	0.0561879	0.162672	1647	0.278757
TRAP-6 slope	Optimul	-0.112626	0.0521962	0.030947	2666	-0.0217123	0.0950677	0.819345	1248	-0.135341	0.0644383	0.0357004	1418	0.324956
WB NS estimated PLT	FC	0.112057	0.0522012	0.0318219	2611	0.00595373	0.0952986	0.950185	1244	0.138521	0.062548	0.0267848	1367	0.240828
ADP high max agg	LTA	-0.103633	0.0489442	0.0342279	3047	0.0553503	0.095795	0.5634	1406	-0.144631	0.0561921	0.0100567	1641	0.0790375
Epinephrine Agg40	Optimul	0.108223	0.0515989	0.0359583	2776	0.0722377	0.101422	0.47631	1281	0.101878	0.0598317	0.0886173	1495	0.821278
ADP high primary agg	LTA	-0.100574	0.0489437	0.0398888	3047	0.0348033	0.0950289	0.714187	1406	-0.12862	0.0566316	0.0231371	1641	0.135234
AA Agg20	Optimul	0.112514	0.0551717	0.0414162	2396	0.0109287	0.110457	0.921185	1084	0.136462	0.0628878	0.0300123	1312	0.301864
TRAP-6 Agg20	Optimul	0.104174	0.0537644	0.0526715	2460	-0.0449407	0.0952497	0.637055	1161	-0.0161636	0.0679848	0.812073	1299	0.795438
PRP P-selectin MFIdiff	FC	-0.100068	0.0526676	0.057435	2562	-0.0212211	0.0952907	0.82377	1218	-0.105987	0.0648624	0.102252	1344	0.387846
Epinephrine final agg	LTA	-0.0914879	0.0489004	0.0613588	3055	-0.0969352	0.095537	0.31028	1408	-0.0721466	0.056529	0.201858	1647	0.836336
TRAP-6 aggregation	MP	0.0885526	0.0480141	0.0651387	3125	0.06099	0.0915678	0.50537	1452	0.0999051	0.0576315	0.0830039	1673	0.660587
ADP ecMax	Optimul	0.09414	0.0512618	0.0662901	2796	-0.0353894	0.0941556	0.70702	1294	-0.0122886	0.06322	0.84588	1502	0.87673
WB ADP PAC-1 % pos	FC	-0.0919696	0.0513401	0.0732323	2611	0.0657481	0.0922807	0.476168	1244	-0.0811196	0.0644723	0.208316	1367	0.170089
Ristocetin Agg20	Optimul	0.0938861	0.0527528	0.0751189	2633	0.259232	0.0990569	0.00887076	1198	0.0158794	0.0640339	0.804147	1435	0.0505675
Epinephrine primary agg	LTA	-0.0863493	0.0489939	0.0779929	3055	-0.11876	0.087672	0.175546	1408	-0.0653082	0.0614274	0.287701	1647	0.704136
Collagen eMax	Optimul	-0.0900538	0.0515259	0.0805092	2777	-0.15539	0.103925	0.134858	1289	-0.0306227	0.0581798	0.598648	1488	0.221703
Epinephrine max agg	LTA	-0.0853754	0.0488959	0.0807996	3055	-0.107856	0.0955932	0.259201	1408	-0.0596265	0.0565093	0.291351	1647	0.670684
Ristocetin max agg	LTA	0.0856498	0.04945	0.0832647	3017	0.147517	0.0957114	0.123251	1395	0.0783322	0.057569	0.173619	1622	0.574153
PRP NS estimated PLT	FC	0.0893522	0.0529916	0.0917653	2561	-0.010388	0.0994021	0.916769	1217	0.109307	0.0640222	0.0877618	1344	0.320299
AA ec50	Optimul	0.0897715	0.0537328	0.0947801	2504	-0.0880283	0.103459	0.394852	1137	0.160095	0.0634361	0.011612	1367	0.031925
ADP mid primary slope	LTA	0.0772535	0.0486234	0.112102	3050	0.188879	0.0885753	0.0329728	1409	0.0387541	0.0536942	0.470445	1641	0.129638
ADP high AUC	LTA	-0.076598	0.0488993	0.117245	3047	0.07816	0.0959812	0.415458	1406	-0.105886	0.0554547	0.0562078	1641	0.0985919
Ristocetin primary slope	LTA	0.0766464	0.0491392	0.118811	3017	0.0456678	0.0931355	0.623895	1395	0.108856	0.0586829	0.0635979	1622	0.618593
Ristocetin ec50	Optimul	0.0807629	0.0520152	0.1205	2718	0.221066	0.0949456	0.0198937	1241	0.0186482	0.0641591	0.771315	1477	0.103144
Ristocetin final agg	LTA	0.0766867	0.0494398	0.120874	3017	0.135656	0.0958247	0.156872	1395	0.073507	0.0574962	0.201085	1622	0.621873
Ristocetin AUC	LTA	0.0764754	0.0493979	0.121586	3017	0.126812	0.0955619	0.184503	1395	0.0770816	0.0574799	0.179914	1622	0.670333
Collagen AUC	LTA	-0.0757559	0.0489363	0.12161	3057	-0.138798	0.0960571	0.14847	1410	-0.0416918	0.0556531	0.453775	1647	0.331063
Ristocetin Agg40	Optimul	0.0801851	0.0520982	0.123776	2702	0.234524	0.0952532	0.013812	1231	0.0122901	0.0642563	0.848316	1471	0.073409
Collagen AUC	MP	-0.0731055	0.0478966	0.126931	3126	-0.0783472	0.0886114	0.376607	1452	-0.0747026	0.058966	0.2052	1674	0.983091
AA primary slope	LTA	-0.0738518	0.0490411	0.132089	3048	0.0229253	0.0886447	0.795928	1407	-0.104338	0.059721	0.0806209	1641	0.261447
Ristocetin AUC mean	Optimul	-0.0776675	0.0516884	0.13294	2751	-0.14714	0.093992	0.117477	1259	-0.0422487	0.0639384	0.508759	1492	0.409355
Aspi velocity	MP	0.0716595	0.0496019	0.148544	2985	0.141637	0.0859683	0.0994455	1403	0.0384969	0.0630633	0.541564	1582	0.359049
ADP low primary slope	LTA	0.0718184	0.049953	0.150514	2853	0.17442	0.0878453	0.0470854	1340	0.0322753	0.0573911	0.57386	1513	0.127432
Ristocetin primary agg	LTA	0.0676625	0.0494681	0.171375	3017	0.102858	0.0977193	0.292533	1395	0.0820035	0.0564933	0.146623	1622	0.803103
ADP high primary slope	LTA	0.0664923	0.0489288	0.174159	3047	0.137695	0.0924027	0.136183	1406	0.0502177	0.0547836	0.359323	1641	0.468598
WB PAC-1 MFIdiff	FC	-0.06889	0.0518916	0.184318	2611	0.0575348	0.0943245	0.541883	1244	-0.0685817	0.064001	0.283912	1367	0.213808
Epinephrine secondary slope	LTA	-0.0632371	0.0490934	0.197712	3055	0.052669	0.0855569	0.538157	1408	-0.0101682	0.0626664	0.871102	1647	0.57779
Collagen slope	Optimul	-0.0664583	0.0518736	0.200138	2753	-0.00276293	0.0983386	0.977586	1274	-0.130853	0.0625031	0.0363011	1479	0.305013
TRAP-6 primary slope	LTA	0.0611386	0.0490317	0.212426	3053	0.163047	0.0935811	0.0814543	1407	0.0253815	0.0575024	0.658924	1646	0.235044
TRAP-6 AUC mean	Optimul	-0.061624	0.0519737	0.23575	2695	0.0680805	0.0945717	0.471598	1260	-0.0953383	0.0641949	0.137507	1435	0.173233
TTAS AUC	TTAS	-0.0914605	0.0820117	0.264759	1030	-0.218139	0.148268	0.141224	463	-0.0505798	0.101825	0.619376	567	0.361184
TRAP-6 primary agg	LTA	0.0521258	0.0490477	0.287892	3053	0.230641	0.0940659	0.0142102	1407	-0.00581108	0.0578856	0.920035	1646	0.0334716
Collagen aggregation	MP	-0.0507155	0.0482753	0.293467	3126	-0.0274174	0.089449	0.759213	1452	-0.0648037	0.0590374	0.272348	1674	0.713887
Collagen lag time	LTA	0.0503442	0.0490948	0.305152	3057	0.105049	0.0978717	0.283122	1410	0.0390939	0.0552529	0.479228	1647	0.51933
Ristocetin aggregation	MP	0.0496533	0.0487071	0.308	3086	0.1053	0.0878203	0.230513	1441	0.036306	0.0591275	0.539195	1645	0.599456
TRAP-6 AUC	LTA	0.0494807	0.0490408	0.312989	3053	0.110168	0.0905527	0.223752	1452	0.126848	0.0576708	0.0278413	1673	0.824934
Epinephrine slope	Optimul	-0.0518033	0.0515314	0.314764	2798	-0.0780287	0.0971973	0.422098	1295	-0.0678836	0.0618815	0.272644	1503	0.945909
AA slope	Optimul	-0.0490794	0.0528894	0.353427	2584	-0.0289417	0.0956332	0.76217	1173	-0.015098	0.0656725	0.818171	1411	0.870172
TRAP-6 max agg	LTA	0.0455097	0.0490451	0.353452	3053	0.225467	0.0949868	0.0176123	1407	-0.0113981	0.0572778	0.842265	1646	0.0350331
Ristocetin AUC	MP	0.0445894	0.0486436	0.359323	3086	0.0844877	0.0869069	0.33097	1441	0.0382146	0.058705	0.515072	1645	0.710132
TRAP-6 ecMax	Optimul	-0.0465909	0.0520213	0.37046	2695	-0.093599	0.0932198	0.315346	1260	-0.0257248	0.065205	0.693195	1435	0.56108
ADP mid primary agg	LTA	-0.0422841	0.0485365	0.383656	3050	0.139132	0.0876318	0.112357	1409	-0.0597339	0.0560586	0.286622	1641	0.0505172
TRAP-6 final agg	LTA	0.0399253	0.0490336	0.415505	3053	0.2138	0.0946803	0.0239379	1407	-0.0140579	0.0574705	0.806758	1646	0.0435094
TTAS occlusion start (sec)	TTAS	0.0583513	0.0820441	0.476949	1029	0.245167	0.151631	0.105907	462	0.010449	0.099629	0.916472	567	0.193715
AA AUC	LTA	-0.0337243	0.0490461	0.491702	3048	0.0423777	0.0907629	0.640567	1407	-0.0512232	0.0594005	0.388503	1641	0.405567
ADP low primary agg	LTA	0.0335701	0.050359	0.505018	2853	0.174959	0.0920006	0.0572087	1340	0.0189585	0.058716	0.746783	1513	0.120468
Ristocetin velocity	MP	0.0323764	0.0486516	0.505748	3086	0.0606509	0.0859513	0.48041	1441	0.028836	0.0600058	0.630833	1645	0.805732
Ristocetin eMax	Optimul	0.0340451	0.0513843	0.507614	2780	0.119631	0.101176	0.237048	1279	0.0126174	0.0594508	0.831926	1501	0.354378
ADP mid secondary slope	LTA	-0.0301729	0.0488143	0.536499	3050	-0.12492	0.0908556	0.169154	1409	-0.0737128	0.0589499	0.211142	1641	0.674256
Ristocetin slope	Optimul	0.0294475	0.0517541	0.569364	2746	0.159169	0.0947475	0.0929714	1256	-0.0558047	0.0634552	0.379165	1490	0.0536011
ADP velocity	MP	0.0267699	0.0474803	0.572883	3125	0.156073	0.0867591	0.0720315	1453	-0.01304	0.0553662	0.813803	1672	0.0889635
Aspi AUC	MP	0.0262564	0.0497368	0.597564	2985	0.0609914	0.0878547	0.487538	1403	-0.00115671	0.0627858	0.985301	1582	0.525366
Collagen max agg	LTA	-0.0249333	0.0490381	0.611139	3057	-0.0308002	0.0963011	0.749095	1410	1.51812e-05	0.0565428	0.999786	1647	0.725577
Collagen primary agg	LTA	-0.0244384	0.0490373	0.618228	3057	-0.0306389	0.0962438	0.750222	1410	0.000712361	0.056577	0.989954	1647	0.72033
Collagen final agg	LTA	-0.0243634	0.0490413	0.619334	3057	-0.0299824	0.0960214	0.754853	1410	0.000342375	0.056763	0.995187	1647	0.72412
AA final agg	LTA	-0.0243411	0.0490269	0.619552	3048	0.0356585	0.0924961	0.699857	1407	-0.0379914	0.0587802	0.518066	1641	0.515749
Collagen velocity	MP	0.0237616	0.0482909	0.622682	3126	0.0553369	0.0867979	0.523775	1452	0.00721829	0.0596797	0.90373	1674	0.717255
TRAP-6 eMax	Optimul	0.0240252	0.0508922	0.63687	2851	0.125156	0.0986304	0.204464	1320	-0.0168357	0.0596383	0.777716	1531	0.200678
ADP mid secondary agg	LTA	-0.0229948	0.0489658	0.638633	3050	-0.164611	0.0942721	0.0807898	1409	-0.0610071	0.0568655	0.283347	1641	0.347669
TTAS occlusion speed	TTAS	-0.0349978	0.0819851	0.669467	1030	-0.164815	0.143639	0.251208	463	0.0246768	0.103388	0.811353	567	0.319804
ADP AUC	MP	0.0177566	0.0475789	0.708997	3125	0.159784	0.0877435	0.068601	1453	-0.0263936	0.0555746	0.634842	1672	0.0659156
Aspi aggregation	MP	-0.0156749	0.0497755	0.752829	2985	0.0249157	0.0904653	0.782996	1403	-0.0453116	0.0617025	0.462732	1582	0.465116
AA max agg	LTA	-0.0138686	0.0490451	0.777351	3048	0.0571977	0.0927545	0.537461	1407	-0.0341634	0.0586802	0.560434	1641	0.414759
AA primary agg	LTA	-0.0138686	0.0490451	0.777351	3048	0.0571977	0.0927545	0.537461	1407	-0.0341634	0.0586802	0.560434	1641	0.414759
ADP slope	Optimul	0.013957	0.0513456	0.785758	2795	0.0226509	0.0934043	0.80839	1294	0.0753946	0.063691	0.23651	1501	0.587374
Epinephrine secondary agg	LTA	-0.0112482	0.0491182	0.818867	3055	0.0237213	0.087062	0.785265	1408	0.0236302	0.0618731	0.702526	1647	0.965708
ADP eMax	Optimul	0.00992367	0.051203	0.846324	2808	0.201872	0.100795	0.0451999	1305	-0.0418597	0.0587988	0.476517	1503	0.0346691
Ristocetin ecMax	Optimul	0.00626706	0.0516666	0.903455	2751	0.0492186	0.0991462	0.619595	1259	0.0603413	0.0611408	0.323679	1492	0.626916
ADP aggregation	MP	-0.00505906	0.0478264	0.915757	3125	0.134433	0.0907454	0.138491	1453	-0.0469835	0.055598	0.398079	1672	0.0779377
U46619 eMax	Optimul	-0.00155144	0.051138	0.975797	2793	0.111773	0.102692	0.276402	1276	-0.0407188	0.0582016	0.484167	1517	0.181002

## Sheet: S6. SSRI
TableS6. SSRI medication use associations with platelet traits.
		All samples				Males only				Females only				Sex interaction
Trait	Assay	Beta	SE	P-value	N	Beta	SE	P-value	N	Beta	SE	P-value	N	P-value
Epinephrine eMax	Optimul	-0.378857	0.0588887	1.24748e-10	2815	-0.29621	0.122124	0.0152879	1308	-0.390849	0.0649396	1.75868e-09	1507	0.372411
U46619 Agg40	Optimul	0.34453	0.0589991	5.23343e-09	2728	0.284996	0.122325	0.0198148	1226	0.310373	0.0672325	3.90423e-06	1502	0.840759
U46619 AUC mean	Optimul	-0.33793	0.0590336	1.03822e-08	2766	-0.268207	0.11592	0.0206826	1252	-0.372934	0.0697902	9.10976e-08	1514	0.403056
U46619 ec50	Optimul	0.332631	0.0589651	1.68921e-08	2734	0.289664	0.117642	0.0138064	1231	0.351706	0.0688782	3.28698e-07	1503	0.595557
Epinephrine AUC mean	Optimul	-0.301046	0.0585354	2.70431e-07	2799	-0.274537	0.113864	0.0159045	1296	-0.322987	0.0695806	3.45206e-06	1503	0.529726
U46619 Agg20	Optimul	0.263485	0.0593562	9.03574e-06	2704	0.211507	0.122073	0.0831615	1208	0.240559	0.0681736	0.00041773	1496	0.795634
Epinephrine ec50	Optimul	0.258506	0.058775	1.09136e-05	2777	0.233107	0.117398	0.0470757	1282	0.225206	0.0687712	0.0010577	1495	0.737503
Collagen Agg40	Optimul	0.263681	0.0599709	1.09852e-05	2738	0.238729	0.126301	0.058736	1269	0.180858	0.0660769	0.0061986	1469	0.608336
Epinephrine Agg20	Optimul	0.258793	0.0592797	1.2676e-05	2749	0.131253	0.122511	0.284006	1265	0.154647	0.067258	0.0214871	1484	0.71024
ADP low secondary slope	LTA	-0.252576	0.0578623	1.27058e-05	2853	-0.0808443	0.104085	0.437325	1340	-0.129897	0.0714944	0.069236	1513	0.89713
Collagen ecMax	Optimul	0.256198	0.059802	1.83479e-05	2757	0.109668	0.112963	0.331634	1274	0.184156	0.0729986	0.0116447	1483	0.669593
U46619 slope	Optimul	0.235212	0.0593269	7.34977e-05	2758	0.237467	0.116729	0.0419176	1249	0.190038	0.0702429	0.00682136	1509	0.804977
ADP low secondary agg	LTA	-0.232213	0.0585947	7.40006e-05	2853	-0.0825495	0.104888	0.431269	1340	-0.0849567	0.074114	0.251672	1513	0.978867
ADP Agg20	Optimul	0.228199	0.0595462	0.00012695	2735	-0.0186535	0.11809	0.874489	1270	0.191864	0.0689377	0.00538337	1465	0.105134
AA ecMax	Optimul	0.225989	0.0608359	0.000203423	2587	0.135393	0.118935	0.25496	1174	0.163164	0.0717123	0.0228906	1413	0.813276
TRAP-6 velocity	MP	0.185651	0.0548428	0.000711385	3125	0.196059	0.105566	0.0632797	1452	0.171453	0.0643801	0.0077416	1673	0.810958
Collagen Agg20	Optimul	0.19154	0.0608764	0.00165306	2700	0.276947	0.1262	0.0281987	1257	0.0992192	0.0678988	0.143938	1443	0.204545
ADP Agg40	Optimul	0.183543	0.0592203	0.00193966	2770	-0.0125033	0.114164	0.91279	1286	0.206668	0.0697761	0.00305768	1484	0.0732346
ADP low primary slope	LTA	0.174822	0.0576867	0.00244117	2853	0.23315	0.104742	0.0260182	1340	0.141281	0.0649393	0.029586	1513	0.28662
ADP ec50	Optimul	0.173392	0.0590551	0.00332354	2775	0.0190249	0.111754	0.864822	1288	0.21458	0.0703485	0.00228657	1487	0.0953167
Epinephrine ecMax	Optimul	0.170197	0.0594083	0.00417187	2799	-0.0135527	0.113113	0.90463	1296	0.0822259	0.0712843	0.248708	1503	0.560262
Collagen AUC mean	Optimul	-0.170436	0.0597474	0.00433619	2757	-0.196106	0.115894	0.090623	1274	-0.178232	0.0705395	0.0115138	1483	0.933619
Collagen ec50	Optimul	0.169769	0.0600436	0.00469242	2742	0.0833197	0.122038	0.494773	1272	0.176725	0.0682168	0.00958002	1470	0.410993
ADP mid primary slope	LTA	0.156678	0.0560282	0.00516731	3050	0.27821	0.104957	0.00803239	1409	0.107451	0.0607361	0.0768694	1641	0.113024
ADP mid disaggregation	LTA	0.156137	0.0563914	0.00562625	3050	0.157324	0.107361	0.142818	1409	0.118182	0.0678436	0.0815128	1641	0.997231
TRAP-6 Agg40	Optimul	0.164782	0.0617085	0.00757754	2464	0.0543854	0.114169	0.63382	1161	0.00566977	0.07609	0.940601	1303	0.623553
TRAP-6 ec50	Optimul	0.164503	0.0617043	0.00767626	2466	0.0644896	0.114073	0.571846	1162	0.00157184	0.0761987	0.983542	1304	0.532628
ADP low final agg	LTA	-0.154596	0.0582426	0.00794634	2853	-0.0897058	0.10375	0.387238	1340	-0.0885194	0.0732921	0.227139	1513	0.948788
ADP AUC mean	Optimul	-0.154619	0.0589237	0.00868909	2796	0.0576623	0.112561	0.608458	1294	-0.226959	0.0696172	0.00111374	1502	0.0249688
PRP PAC-1 MFIdiff	FC	-0.157025	0.0601076	0.00899099	2562	0.094391	0.113851	0.407064	1218	-0.230354	0.072499	0.00148634	1344	0.0191158
AA AUC mean	Optimul	-0.158654	0.0607896	0.00905718	2587	-0.00813301	0.11277	0.942506	1174	-0.221584	0.0742622	0.00284682	1413	0.097255
ADP mid final agg	LTA	-0.146264	0.056276	0.00934835	3050	-0.0610881	0.105059	0.560927	1409	-0.144416	0.066148	0.029019	1641	0.353695
Ristocetin disaggregation	LTA	0.142101	0.0572249	0.0130205	3017	0.0756582	0.114493	0.508733	1395	-0.00235901	0.0659874	0.971482	1622	0.526493
TRAP-6 AUC	MP	0.13197	0.0552936	0.0169996	3125	0.308862	0.111883	0.00577	1407	-0.00760093	0.0653259	0.907372	1646	0.0128972
AA Agg40	Optimul	0.148884	0.0626198	0.0174264	2473	0.0122357	0.130915	0.925536	1116	0.16388	0.0693287	0.0180881	1357	0.244072
ADP low disaggregation	LTA	0.137725	0.0586631	0.0188884	2853	0.332708	0.10431	0.0014246	1340	0.130786	0.073612	0.0756185	1513	0.14586
U46619 ecMax	Optimul	0.139167	0.0594902	0.0193186	2766	0.091	0.119655	0.446944	1252	0.0944329	0.0692932	0.172945	1514	0.893862
ADP low primary agg	LTA	0.134417	0.0581706	0.0208469	2853	0.195281	0.10972	0.0751058	1340	0.129392	0.0664792	0.0516129	1513	0.412137
PRP ADP PAC-1 % pos	FC	-0.138176	0.0601962	0.0217089	2561	0.122127	0.114086	0.284402	1217	-0.211347	0.0728536	0.00371997	1344	0.0103683
TTAS occlusion time (sec)	TTAS	-0.207595	0.0923339	0.0245564	1029	-0.154121	0.182134	0.397444	462	-0.252572	0.107182	0.0184493	567	0.660559
Ristocetin max agg	LTA	0.126951	0.0571669	0.0263709	3017	0.251742	0.113998	0.0272232	1395	0.0991791	0.0653483	0.12909	1622	0.26175
Ristocetin AUC	LTA	0.126026	0.0571015	0.0273099	3017	0.233769	0.113825	0.0399998	1395	0.1087	0.0652269	0.0956152	1622	0.342178
Ristocetin Agg20	Optimul	0.129071	0.0612009	0.0349477	2633	0.290576	0.119909	0.0153805	1198	0.0645385	0.0726886	0.374608	1435	0.101115
Ristocetin final agg	LTA	0.119748	0.0571545	0.0361571	3017	0.249205	0.114118	0.0289805	1395	0.0946281	0.0652574	0.147038	1622	0.266148
Ristocetin primary agg	LTA	0.113724	0.0571865	0.0467394	3017	0.226477	0.116366	0.0516253	1395	0.10057	0.0641618	0.11701	1622	0.326347
ADP high primary slope	LTA	0.112238	0.056477	0.0468865	3047	0.237105	0.109675	0.0306272	1406	0.071072	0.0620743	0.25223	1641	0.212226
ADP low AUC	LTA	-0.115222	0.058139	0.0474968	2853	-0.0192063	0.103383	0.852619	1340	-0.0661141	0.0724417	0.361425	1513	0.652727
TRAP-6 ecMax	Optimul	-0.118498	0.0600007	0.0482745	2695	-0.120613	0.111599	0.279797	1260	-0.120837	0.0736181	0.100713	1435	0.908954
Ristocetin primary slope	LTA	0.111477	0.0568125	0.0497409	3017	0.130854	0.110991	0.238414	1395	0.121534	0.0665742	0.0679196	1622	0.982823
TRAP-6 aggregation	MP	0.103124	0.0553819	0.0625958	3125	0.0693431	0.109062	0.524897	1452	0.114891	0.0651951	0.078026	1673	0.660445
AA lag time	LTA	0.101056	0.0566605	0.0745002	3048	0.0429749	0.11831	0.716426	1407	-0.027238	0.0619487	0.660164	1641	0.76962
AA eMax	Optimul	-0.106848	0.0605997	0.077871	2645	-0.155559	0.128239	0.225113	1208	-0.0675486	0.0652501	0.300564	1437	0.550201
Aspi velocity	MP	0.10103	0.0573816	0.0782959	2985	0.148006	0.102931	0.150457	1403	0.0822896	0.0715062	0.249813	1582	0.582844
ADP mid max agg	LTA	-0.098538	0.0562593	0.0798601	3050	-0.0129692	0.108734	0.905058	1409	-0.10561	0.0629095	0.0931973	1641	0.323625
Epinephrine AUC	LTA	-0.0964337	0.0558273	0.0841035	3055	-0.0359498	0.108635	0.740703	1408	-0.0978451	0.0658307	0.137196	1647	0.429819
ADP mid AUC	LTA	-0.0963668	0.0559979	0.0852692	3050	0.0141136	0.103676	0.891717	1409	-0.121021	0.0653074	0.0638674	1641	0.166839
Ristocetin AUC mean	Optimul	-0.0981004	0.0597771	0.100776	2751	-0.162101	0.113218	0.152212	1259	-0.0705823	0.072315	0.329044	1492	0.510787
Ristocetin ec50	Optimul	0.0983294	0.0602195	0.1025	2718	0.195533	0.114237	0.0869618	1241	0.0623792	0.0727178	0.390989	1477	0.307021
Ristocetin Agg40	Optimul	0.0977459	0.0602504	0.104733	2702	0.202735	0.114162	0.0757574	1231	0.0594321	0.0728305	0.414481	1471	0.272168
AA ec50	Optimul	0.100322	0.0619507	0.105363	2504	-0.0889782	0.122458	0.467471	1137	0.170354	0.0719378	0.0178811	1367	0.0514694
ADP low max agg	LTA	-0.0891582	0.0583371	0.126431	2853	0.0245362	0.109317	0.822407	1340	-0.0349088	0.0689615	0.612712	1513	0.608678
WB PAC-1 MFIdiff	FC	-0.0907993	0.0595924	0.12759	2611	0.135403	0.111691	0.2254	1244	-0.127616	0.0720104	0.0763639	1367	0.0374922
Collagen eMax	Optimul	-0.0910524	0.0598232	0.128003	2777	-0.130142	0.124046	0.29411	1289	-0.0480135	0.066214	0.468374	1488	0.420747
TRAP-6 primary slope	LTA	0.0846322	0.0565879	0.134761	3053	0.282863	0.111036	0.01085	1407	0.0172011	0.0651787	0.791852	1646	0.0437079
TTAS AUC	TTAS	-0.135963	0.092494	0.141572	1030	-0.293092	0.169277	0.0833749	463	-0.0850171	0.113452	0.453636	567	0.293793
ADP ecMax	Optimul	0.0861168	0.0590684	0.144863	2796	-0.097603	0.111255	0.380328	1294	-0.0260009	0.0715888	0.716457	1502	0.641456
AA Agg20	Optimul	0.0911868	0.0639302	0.153768	2396	-0.0687455	0.131557	0.601285	1084	0.13724	0.0715611	0.0551367	1312	0.172846
PRP ADP P-selectin % pos	FC	-0.0858273	0.0602982	0.154626	2561	0.0137887	0.109956	0.900206	1217	-0.0937088	0.0747666	0.210078	1344	0.343924
WB NS estimated PLT	FC	0.0833559	0.0599782	0.164599	2611	-0.0127178	0.112917	0.910324	1244	0.107838	0.0704937	0.126078	1367	0.319706
ADP velocity	MP	0.075037	0.0546844	0.170006	3125	0.191649	0.103358	0.0637055	1453	0.0378745	0.0625209	0.544655	1672	0.155195
TRAP-6 Agg20	Optimul	0.0822445	0.0618637	0.183701	2460	-0.0490035	0.113018	0.664585	1161	-0.0437181	0.0765677	0.568018	1299	0.959063
WB ADP P-selectin % pos	FC	-0.074348	0.0584107	0.203072	2611	0.051929	0.104433	0.619016	1244	-0.0751481	0.0731106	0.304011	1367	0.299343
WB ADP PAC-1 % pos	FC	-0.0745166	0.0590068	0.206644	2611	0.169218	0.109304	0.121589	1244	-0.0979082	0.0726016	0.177476	1367	0.0353845
TRAP-6 AUC	LTA	0.0709959	0.0565992	0.209711	3053	0.111668	0.107862	0.300535	1452	0.137029	0.0652321	0.0356724	1673	0.79962
Epinephrine primary slope	LTA	-0.0701545	0.0560271	0.210514	3055	-0.119161	0.102488	0.244958	1408	-0.0440136	0.0693848	0.525859	1647	0.699583
Epinephrine slope	Optimul	-0.0743887	0.059575	0.211791	2798	-0.0538062	0.116223	0.643396	1295	-0.110536	0.070181	0.115253	1503	0.698278
TRAP-6 AUC mean	Optimul	-0.0739687	0.0599711	0.217425	2695	0.0317834	0.113358	0.779186	1260	-0.0923992	0.0725313	0.202691	1435	0.33711
TRAP-6 primary agg	LTA	0.068668	0.0566092	0.225122	3053	0.299944	0.111701	0.0072478	1407	-0.0083126	0.0656282	0.899208	1646	0.0157208
TRAP-6 max agg	LTA	0.0663987	0.0566045	0.240784	3053	0.296649	0.112792	0.00853712	1407	-0.0081553	0.0649381	0.90006	1646	0.016608
Collagen primary slope	LTA	-0.064372	0.0566153	0.255535	3057	-0.112841	0.112998	0.317985	1410	-0.043743	0.0637055	0.492307	1647	0.537366
Epinephrine Agg40	Optimul	0.0664177	0.0596667	0.265646	2776	0.0434213	0.12101	0.719727	1281	0.0501591	0.0678991	0.460071	1495	0.961188
Aspi AUC	MP	0.0638456	0.0575403	0.26718	2985	0.0433023	0.105162	0.680509	1403	0.0622069	0.0712067	0.38233	1582	0.992298
ADP AUC	MP	0.0564345	0.0548046	0.303132	3125	0.182836	0.104543	0.0803069	1453	0.0176251	0.0627749	0.77889	1672	0.124851
TRAP-6 slope	Optimul	-0.0618323	0.0603422	0.305508	2666	-0.00447474	0.113829	0.968642	1248	-0.065495	0.0730549	0.369976	1418	0.566625
TRAP-6 final agg	LTA	0.0579798	0.0565921	0.30559	3053	0.291478	0.112413	0.00951651	1407	-0.016577	0.0651566	0.799173	1646	0.0158262
PRP P-selectin MFIdiff	FC	-0.0605088	0.0603718	0.316213	2562	0.00300619	0.11213	0.978611	1218	-0.0618378	0.0729828	0.396832	1344	0.527787
Collagen AUC	MP	-0.0548269	0.0552424	0.320964	3126	-0.136584	0.113941	0.230635	1410	0.0500179	0.0630707	0.427752	1647	0.16266
Collagen velocity	MP	0.0548276	0.0556812	0.324786	3126	0.089951	0.10334	0.384063	1452	0.0440364	0.0674777	0.51401	1674	0.714529
PRP NS estimated PLT	FC	0.0591958	0.0607239	0.329641	2561	-0.0452985	0.116971	0.698561	1217	0.0825367	0.0720404	0.251919	1344	0.323406
Collagen slope	Optimul	-0.0569963	0.060123	0.343132	2753	-0.0316264	0.117329	0.787504	1274	-0.0981113	0.0711383	0.167845	1479	0.600079
TTAS occlusion speed	TTAS	-0.0791193	0.0925247	0.392487	1030	-0.226136	0.164385	0.168929	463	-0.0198332	0.115231	0.863345	567	0.291398
Collagen final agg	LTA	0.0470933	0.0565799	0.405221	3057	0.0109692	0.113868	0.923257	1410	0.0799212	0.0643038	0.213916	1647	0.625827
ADP high max agg	LTA	-0.0458807	0.0565504	0.417179	3047	0.160987	0.113732	0.156922	1406	-0.104491	0.0637852	0.101387	1641	0.0326024
WB P-selectin MFIdiff	FC	-0.0457252	0.058569	0.434975	2611	0.0199802	0.10479	0.848785	1244	-0.0395889	0.0733025	0.589145	1367	0.692441
Epinephrine primary agg	LTA	-0.043123	0.0565504	0.445726	3055	-0.0801925	0.104012	0.44071	1408	-0.0205599	0.0696785	0.767941	1647	0.762345
TTAS occlusion start (sec)	TTAS	0.0690191	0.0925544	0.45584	1029	0.255978	0.172897	0.138733	462	0.0242646	0.111001	0.826962	567	0.202418
Collagen primary agg	LTA	0.0420739	0.0565766	0.457081	3057	0.00864046	0.114133	0.939653	1410	0.0734413	0.0640995	0.251903	1647	0.642005
Collagen max agg	LTA	0.0416723	0.056578	0.461399	3057	0.00849242	0.114201	0.940721	1410	0.0726727	0.0640616	0.256619	1647	0.646596
ADP aggregation	MP	0.0401555	0.0550964	0.46611	3125	0.171114	0.108094	0.11342	1453	0.0015777	0.0628301	0.979967	1672	0.120754
ADP mid secondary slope	LTA	-0.0409597	0.0562979	0.466888	3050	-0.150813	0.107807	0.161837	1409	-0.101884	0.0667901	0.12715	1641	0.797048
ADP high disaggregation	LTA	0.0404345	0.0565457	0.474562	3047	-0.115856	0.118165	0.326858	1406	-0.0329798	0.0622137	0.596039	1641	0.312985
ADP high final agg	LTA	-0.037929	0.0565963	0.50275	3047	0.179293	0.115387	0.120221	1406	-0.0915925	0.0631052	0.146661	1641	0.0240253
ADP high primary agg	LTA	-0.0349728	0.0565499	0.536284	3047	0.129599	0.112839	0.25075	1406	-0.0752287	0.0642623	0.241739	1641	0.0851324
Collagen aggregation	MP	-0.033574	0.0556781	0.546507	3126	-0.0133171	0.10653	0.900518	1452	-0.0411941	0.0667978	0.537434	1674	0.795165
Ristocetin AUC	MP	0.033709	0.0562225	0.548797	3086	0.0571273	0.103897	0.582424	1441	0.0382652	0.0665262	0.565163	1645	0.975582
AA primary slope	LTA	-0.0286711	0.0566197	0.61259	3048	0.0810852	0.105095	0.440387	1407	-0.0650283	0.0677696	0.337281	1641	0.223483
Epinephrine secondary agg	LTA	0.0278701	0.0566746	0.622891	3055	0.072171	0.103233	0.484486	1408	0.0603052	0.0701713	0.39012	1647	0.935074
ADP slope	Optimul	0.0284455	0.0591006	0.630299	2795	-0.00321894	0.110379	0.976735	1294	0.10126	0.0720502	0.159899	1501	0.426707
Epinephrine secondary slope	LTA	-0.0263494	0.0566656	0.641933	3055	0.119379	0.101419	0.239164	1408	0.0253007	0.0710917	0.721924	1647	0.443615
ADP mid secondary agg	LTA	-0.0206601	0.0564787	0.714513	3050	-0.204811	0.111851	0.0670839	1409	-0.0753204	0.0644368	0.242442	1641	0.364613
AA max agg	LTA	0.0205435	0.0566048	0.716657	3048	0.12892	0.109938	0.240932	1407	-0.0151649	0.0665574	0.819765	1641	0.237483
AA primary agg	LTA	0.0205435	0.0566048	0.716657	3048	0.12892	0.109938	0.240932	1407	-0.0151649	0.0665574	0.819765	1641	0.237483
Ristocetin aggregation	MP	0.0178769	0.0563007	0.750845	3086	0.0564717	0.104995	0.59068	1441	0.0132907	0.067021	0.842806	1645	0.833282
TRAP-6 eMax	Optimul	0.014835	0.0587131	0.800523	2851	0.103689	0.117946	0.379334	1320	-0.018363	0.0674239	0.785352	1531	0.319275
Ristocetin eMax	Optimul	0.013899	0.0594125	0.815031	2780	0.14127	0.12163	0.24545	1279	-0.0210736	0.0672923	0.754156	1501	0.246943
AA slope	Optimul	-0.0134893	0.0609773	0.824923	2584	-0.0275388	0.11371	0.808638	1173	0.0299752	0.0743656	0.68689	1411	0.722219
Ristocetin velocity	MP	0.0119638	0.0562313	0.831514	3086	0.0155641	0.102748	0.879598	1441	0.0211294	0.0680061	0.756029	1645	0.885104
Epinephrine max agg	LTA	-0.010814	0.0564412	0.848058	3055	-0.0297115	0.11342	0.793352	1408	0.0168003	0.0641034	0.793259	1647	0.83505
Ristocetin slope	Optimul	-0.0113607	0.0599035	0.849584	2746	0.0902996	0.114214	0.429168	1256	-0.0800415	0.0719155	0.265711	1490	0.172703
Aspi aggregation	MP	0.0105484	0.0575964	0.854686	2985	-0.0134848	0.108266	0.900878	1403	0.0109911	0.0700218	0.875271	1582	0.98649
Collagen lag time	LTA	-0.00930814	0.0566585	0.869507	3057	0.155416	0.116027	0.180413	1410	-0.0648289	0.0626397	0.300693	1647	0.105931
U46619 eMax	Optimul	0.0091897	0.0590749	0.87638	2793	0.132874	0.123445	0.28176	1276	-0.0326255	0.0657983	0.620007	1517	0.206804
Collagen AUC	LTA	-0.00840241	0.0564827	0.881742	3057	-0.0712353	0.105582	0.499872	1452	-0.0499403	0.0666947	0.453983	1674	0.880323
Epinephrine final agg	LTA	-0.0076747	0.056451	0.891858	3055	-0.0150639	0.113346	0.894271	1408	0.0156174	0.0641416	0.807631	1647	0.934368
ADP high AUC	LTA	-0.00709986	0.0564854	0.899974	3047	0.208008	0.113919	0.0678618	1406	-0.0601713	0.062916	0.338882	1641	0.0266507
Ristocetin ecMax	Optimul	0.0060401	0.0597739	0.919512	2751	0.0227371	0.119417	0.848995	1259	0.0674789	0.0692699	0.329985	1492	0.432116
AA AUC	LTA	0.00253545	0.0566111	0.964277	3048	0.103703	0.107596	0.335138	1407	-0.0219542	0.0673886	0.744587	1641	0.28993
AA final agg	LTA	0.00245831	0.056586	0.965348	3048	0.0973671	0.109647	0.374537	1407	-0.0226441	0.0666651	0.734106	1641	0.32788
ADP mid primary agg	LTA	0.00154419	0.0559798	0.977993	3050	0.173863	0.103926	0.0943353	1409	-0.0155192	0.063496	0.806911	1641	0.0917191
ADP eMax	Optimul	0.000453485	0.0590451	0.993872	2808	0.173477	0.119667	0.147153	1305	-0.0365378	0.0665852	0.583186	1503	0.0911455

## Sheet: S7. SSRI w P2Y12
Table S7. Association of SSRIs with platelet traits with or without adjustment for P2Y12 inhibitor use.
		Age-, sex-, aspirin-adjusted			+P2Y12 inhibitor adjustment
Trait	Assay	Beta	SE	P-value	Beta	SE	P-value	N
Epinephrine eMax	Optimul	-0.378857	0.0588887	1.24748e-10	-0.384348	0.0591379	8.0756e-11	2630
U46619 Agg40	Optimul	0.34453	0.0589991	5.23343e-09	0.327434	0.0591701	3.13408e-08	2547
U46619 AUC mean	Optimul	-0.33793	0.0590336	1.03822e-08	-0.342539	0.0593052	7.6555e-09	2584
U46619 ec50	Optimul	0.332631	0.0589651	1.68921e-08	0.302097	0.0591875	3.32423e-07	2553
Epinephrine AUC mean	Optimul	-0.301046	0.0585354	2.70431e-07	-0.31939	0.0589594	6.05683e-08	2616
U46619 Agg20	Optimul	0.263485	0.0593562	9.03574e-06	0.260038	0.0597154	1.33299e-05	2525
Epinephrine ec50	Optimul	0.258506	0.058775	1.09136e-05	0.288172	0.0591465	1.10381e-06	2595
Collagen Agg40	Optimul	0.263681	0.0599709	1.09852e-05	0.241859	0.0602724	6.00095e-05	2556
Epinephrine Agg20	Optimul	0.258793	0.0592797	1.2676e-05	0.30025	0.0596795	4.87823e-07	2571
ADP low secondary slope	LTA	-0.252576	0.0578623	1.27058e-05	-0.220153	0.0588156	0.000181758	2668
Collagen ecMax	Optimul	0.256198	0.059802	1.83479e-05	0.247733	0.0600593	3.71043e-05	2574
U46619 slope	Optimul	0.235212	0.0593269	7.34977e-05	0.236771	0.0596108	7.12842e-05	2576
ADP low secondary agg	LTA	-0.232213	0.0585947	7.40006e-05	-0.234671	0.0589187	6.80602e-05	2668
ADP Agg20	Optimul	0.228199	0.0595462	0.00012695	0.205568	0.059834	0.000591152	2558
AA ecMax	Optimul	0.225989	0.0608359	0.000203423	0.227666	0.0611669	0.000197612	2412
TRAP-6 velocity	MP	0.185651	0.0548428	0.000711385	0.199307	0.0551177	0.000299165	2924
Collagen Agg20	Optimul	0.19154	0.0608764	0.00165306	0.175017	0.061238	0.00426353	2521
ADP Agg40	Optimul	0.183543	0.0592203	0.00193966	0.150192	0.0594766	0.011562	2592
ADP low primary slope	LTA	0.174822	0.0576867	0.00244117	0.183007	0.057915	0.00157808	2668
ADP ec50	Optimul	0.173392	0.0590551	0.00332354	0.152474	0.0593136	0.0101508	2597
Epinephrine ecMax	Optimul	0.170197	0.0594083	0.00417187	0.162281	0.0597049	0.00656685	2616
Collagen AUC mean	Optimul	-0.170436	0.0597474	0.00433619	-0.178175	0.0601326	0.00304628	2574
Collagen ec50	Optimul	0.169769	0.0600436	0.00469242	0.175262	0.0603638	0.00369096	2560
ADP mid primary slope	LTA	0.156678	0.0560282	0.00516731	0.16696	0.0562678	0.00300477	2854
ADP mid disaggregation	LTA	0.156137	0.0563914	0.00562625	0.183497	0.0566261	0.00119316	2854
TRAP-6 Agg40	Optimul	0.164782	0.0617085	0.00757754	0.133552	0.0620508	0.0313732	2299
TRAP-6 ec50	Optimul	0.164503	0.0617043	0.00767626	0.132533	0.0620685	0.0327386	2301
ADP low final agg	LTA	-0.154596	0.0582426	0.00794634	-0.156757	0.0585702	0.00744182	2668
ADP AUC mean	Optimul	-0.154619	0.0589237	0.00868909	-0.146895	0.0592153	0.013113	2616
PRP PAC-1 MFIdiff	FC	-0.157025	0.0601076	0.00899099	-0.131148	0.0606844	0.0306835	2400
AA AUC mean	Optimul	-0.158654	0.0607896	0.00905718	-0.162793	0.0611582	0.00777147	2412
ADP mid final agg	LTA	-0.146264	0.056276	0.00934835	-0.159094	0.0565089	0.00487185	2854
Ristocetin disaggregation	LTA	0.142101	0.0572249	0.0130205	0.151939	0.0574991	0.00823079	2821
TRAP-6 AUC	MP	0.13197	0.0552936	0.0169996	0.1457	0.0556052	0.0087863	2924
AA Agg40	Optimul	0.148884	0.0626198	0.0174264	0.166883	0.062934	0.00800824	2305
ADP low disaggregation	LTA	0.137725	0.0586631	0.0188884	0.150876	0.0589678	0.0105088	2668
U46619 ecMax	Optimul	0.139167	0.0594902	0.0193186	0.14266	0.0597656	0.0169872	2584
ADP low primary agg	LTA	0.134417	0.0581706	0.0208469	0.137378	0.0584356	0.0187262	2668
PRP ADP PAC-1 % pos	FC	-0.138176	0.0601962	0.0217089	-0.112298	0.0607817	0.0646647	2399
TTAS occlusion time (sec)	TTAS	-0.207595	0.0923339	0.0245564	-0.206713	0.0927653	0.0258579	967
Ristocetin max agg	LTA	0.126951	0.0571669	0.0263709	0.130632	0.057468	0.023019	2821
Ristocetin AUC	LTA	0.126026	0.0571015	0.0273099	0.0502499	0.0565844	0.374512	2885
Ristocetin Agg20	Optimul	0.129071	0.0612009	0.0349477	0.125675	0.0614796	0.0409361	2456
Ristocetin final agg	LTA	0.119748	0.0571545	0.0361571	0.123878	0.0574543	0.0310745	2821
Ristocetin primary agg	LTA	0.113724	0.0571865	0.0467394	0.115841	0.0574826	0.0438795	2821
ADP high primary slope	LTA	0.112238	0.056477	0.0468865	0.130683	0.0567441	0.0212772	2850
ADP low AUC	LTA	-0.115222	0.058139	0.0474968	-0.115341	0.0584385	0.0484134	2668
TRAP-6 ecMax	Optimul	-0.118498	0.0600007	0.0482745	-0.086324	0.0603166	0.152379	2517
Ristocetin primary slope	LTA	0.111477	0.0568125	0.0497409	0.117629	0.0571448	0.0395489	2821
TRAP-6 aggregation	MP	0.103124	0.0553819	0.0625958	0.114839	0.0556901	0.0391979	2924
AA lag time	LTA	0.101056	0.0566605	0.0745002	0.118005	0.0569491	0.0382549	2851
AA eMax	Optimul	-0.106848	0.0605997	0.077871	-0.109571	0.0608925	0.0719527	2468
Aspi velocity	MP	0.10103	0.0573816	0.0782959	0.104869	0.057618	0.0687471	2790
ADP mid max agg	LTA	-0.098538	0.0562593	0.0798601	-0.106209	0.0564831	0.0600574	2854
Epinephrine AUC	LTA	-0.0964337	0.0558273	0.0841035	-0.110345	0.0561153	0.0492528	2858
ADP mid AUC	LTA	-0.0963668	0.0559979	0.0852692	-0.101181	0.0562213	0.071909	2854
Ristocetin AUC mean	Optimul	-0.0981004	0.0597771	0.100776	-0.0965831	0.0600596	0.107809	2570
Ristocetin ec50	Optimul	0.0983294	0.0602195	0.1025	0.0985997	0.0605177	0.103256	2538
Ristocetin Agg40	Optimul	0.0977459	0.0602504	0.104733	0.0963248	0.0605463	0.111625	2524
AA ec50	Optimul	0.100322	0.0619507	0.105363	0.108579	0.0622813	0.081269	2335
ADP low max agg	LTA	-0.0891582	0.0583371	0.126431	-0.0869202	0.0586494	0.138332	2668
WB PAC-1 MFIdiff	FC	-0.0907993	0.0595924	0.12759	-0.0655686	0.0601966	0.276048	2445
Collagen eMax	Optimul	-0.0910524	0.0598232	0.128003	-0.0618706	0.0600389	0.302772	2592
TRAP-6 primary slope	LTA	0.0846322	0.0565879	0.134761	0.0859856	0.0568936	0.130702	2856
TTAS AUC	TTAS	-0.135963	0.092494	0.141572	-0.125777	0.0929122	0.175826	968
ADP ecMax	Optimul	0.0861168	0.0590684	0.144863	0.0913638	0.0593373	0.123625	2616
AA Agg20	Optimul	0.0911868	0.0639302	0.153768	0.0988698	0.0642671	0.123946	2232
PRP ADP P-selectin % pos	FC	-0.0858273	0.0602982	0.154626	-0.0825099	0.0604364	0.172179	2399
WB NS estimated PLT	FC	0.0833559	0.0599782	0.164599	0.0957381	0.0603636	0.112734	2445
ADP velocity	MP	0.075037	0.0546844	0.170006	0.0922606	0.0549905	0.0933951	2924
TRAP-6 Agg20	Optimul	0.0822445	0.0618637	0.183701	0.0594928	0.062119	0.338203	2296
WB ADP P-selectin % pos	FC	-0.074348	0.0584107	0.203072	-0.0803314	0.0588254	0.172068	2445
WB ADP PAC-1 % pos	FC	-0.0745166	0.0590068	0.206644	-0.0555244	0.0596702	0.352101	2445
TRAP-6 AUC	LTA	0.0709959	0.0565992	0.209711	0.0777303	0.0569022	0.171929	2856
Epinephrine primary slope	LTA	-0.0701545	0.0560271	0.210514	-0.0771209	0.056281	0.170598	2858
Epinephrine slope	Optimul	-0.0743887	0.059575	0.211791	-0.0640379	0.0598433	0.284577	2615
TRAP-6 AUC mean	Optimul	-0.0739687	0.0599711	0.217425	-0.0587166	0.0602938	0.330136	2517
TRAP-6 primary agg	LTA	0.068668	0.0566092	0.225122	0.0747867	0.0569166	0.188856	2856
TRAP-6 max agg	LTA	0.0663987	0.0566045	0.240784	0.0721002	0.056912	0.205201	2856
Collagen primary slope	LTA	-0.064372	0.0566153	0.255535	-0.0649094	0.0568821	0.253819	2860
Epinephrine Agg40	Optimul	0.0664177	0.0596667	0.265646	0.0725612	0.0599905	0.226453	2594
Aspi AUC	MP	0.0638456	0.0575403	0.26718	0.0605835	0.0578077	0.29463	2790
ADP AUC	MP	0.0564345	0.0548046	0.303132	0.0734606	0.0551415	0.182788	2924
TRAP-6 slope	Optimul	-0.0618323	0.0603422	0.305508	-0.0784731	0.0606271	0.195542	2488
TRAP-6 final agg	LTA	0.0579798	0.0565921	0.30559	0.0663835	0.0568997	0.243341	2856
PRP P-selectin MFIdiff	FC	-0.0605088	0.0603718	0.316213	-0.0537493	0.0607083	0.375957	2400
Collagen AUC	MP	-0.0548269	0.0552424	0.320964	-0.0197269	0.0567395	0.728085	2860
Collagen velocity	MP	0.0548276	0.0556812	0.324786	0.0575956	0.0559022	0.302873	2924
PRP NS estimated PLT	FC	0.0591958	0.0607239	0.329641	0.075456	0.0611092	0.216915	2399
Collagen slope	Optimul	-0.0569963	0.060123	0.343132	-0.068429	0.0603976	0.257225	2571
TTAS occlusion speed	TTAS	-0.0791193	0.0925247	0.392487	-0.0752688	0.0930259	0.418448	968
Collagen final agg	LTA	0.0470933	0.0565799	0.405221	0.0483233	0.056847	0.395292	2860
ADP high max agg	LTA	-0.0458807	0.0565504	0.417179	-0.033207	0.0567175	0.558224	2850
WB P-selectin MFIdiff	FC	-0.0457252	0.058569	0.434975	-0.0483245	0.0591132	0.413648	2445
Epinephrine primary agg	LTA	-0.043123	0.0565504	0.445726	-0.0515736	0.056785	0.363759	2858
TTAS occlusion start (sec)	TTAS	0.0690191	0.0925544	0.45584	0.0514838	0.0929708	0.579741	967
Collagen primary agg	LTA	0.0420739	0.0565766	0.457081	0.0431662	0.0568427	0.447615	2860
Collagen max agg	LTA	0.0416723	0.056578	0.461399	0.0426063	0.056844	0.453538	2860
ADP aggregation	MP	0.0401555	0.0550964	0.46611	0.0558036	0.055461	0.31433	2924
ADP mid secondary slope	LTA	-0.0409597	0.0562979	0.466888	-0.0381687	0.0565468	0.49968	2854
ADP high disaggregation	LTA	0.0404345	0.0565457	0.474562	0.0335469	0.0568265	0.554963	2850
ADP high final agg	LTA	-0.037929	0.0565963	0.50275	-0.0237233	0.0567959	0.676172	2850
ADP high primary agg	LTA	-0.0349728	0.0565499	0.536284	-0.0268763	0.0567256	0.635646	2850
Collagen aggregation	MP	-0.033574	0.0556781	0.546507	-0.0353434	0.0558642	0.526951	2924
Ristocetin AUC	MP	0.033709	0.0562225	0.548797	0.129578	0.0573938	0.023964	2821
AA primary slope	LTA	-0.0286711	0.0566197	0.61259	-0.0356475	0.0569287	0.531198	2851
Epinephrine secondary agg	LTA	0.0278701	0.0566746	0.622891	0.0339654	0.0569383	0.550821	2858
ADP slope	Optimul	0.0284455	0.0591006	0.630299	0.0434718	0.0593435	0.463836	2616
Epinephrine secondary slope	LTA	-0.0263494	0.0566656	0.641933	-0.0239861	0.0569118	0.673418	2858
ADP mid secondary agg	LTA	-0.0206601	0.0564787	0.714513	-0.0234551	0.0567209	0.679227	2854
AA max agg	LTA	0.0205435	0.0566048	0.716657	0.0175438	0.0569093	0.757872	2851
AA primary agg	LTA	0.0205435	0.0566048	0.716657	0.0175438	0.0569093	0.757872	2851
Ristocetin aggregation	MP	0.0178769	0.0563007	0.750845	0.0375278	0.0566777	0.50789	2885
TRAP-6 eMax	Optimul	0.014835	0.0587131	0.800523	0.0189199	0.0589755	0.748355	2665
Ristocetin eMax	Optimul	0.013899	0.0594125	0.815031	0.018225	0.0596836	0.760092	2598
AA slope	Optimul	-0.0134893	0.0609773	0.824923	-0.0313911	0.0613363	0.608801	2409
Ristocetin velocity	MP	0.0119638	0.0562313	0.831514	0.0273477	0.0565768	0.62883	2885
Epinephrine max agg	LTA	-0.010814	0.0564412	0.848058	-0.0210669	0.0567165	0.710308	2858
Ristocetin slope	Optimul	-0.0113607	0.0599035	0.849584	0.00415254	0.0601684	0.944977	2565
Aspi aggregation	MP	0.0105484	0.0575964	0.854686	0.00729369	0.0578712	0.899706	2790
Collagen lag time	LTA	-0.00930814	0.0566585	0.869507	0.0112291	0.0569176	0.843602	2860
U46619 eMax	Optimul	0.0091897	0.0590749	0.87638	0.0158535	0.0593455	0.789362	2611
Collagen AUC	LTA	-0.00840241	0.0564827	0.881742	-0.057839	0.0553885	0.296373	2924
Epinephrine final agg	LTA	-0.0076747	0.056451	0.891858	-0.0209897	0.0567352	0.711413	2858
ADP high AUC	LTA	-0.00709986	0.0564854	0.899974	0.00599247	0.0566456	0.91575	2850
Ristocetin ecMax	Optimul	0.0060401	0.0597739	0.919512	0.0332242	0.0600482	0.580063	2570
AA AUC	LTA	0.00253545	0.0566111	0.964277	-0.00263529	0.0569236	0.963075	2851
AA final agg	LTA	0.00245831	0.056586	0.965348	0.00437307	0.0568879	0.938726	2851
ADP mid primary agg	LTA	0.00154419	0.0559798	0.977993	0.00619376	0.0561967	0.912238	2854
ADP eMax	Optimul	0.000453485	0.0590451	0.993872	0.039932	0.0593225	0.500862	2627

## Sheet: S8. SARI w P2Y12
Table S8. Association of SARIs with platelet traits with or without adjustment for P2Y12 inhibitor use.
		Age-, sex-, aspirin-adjusted			+P2Y12 inhibitor adjustment
Trait	Assay	Beta	SE	P-value	Beta	SE	P-value	N
Ristocetin disaggregation	LTA	0.472878	0.14675	0.00127147	0.460284	0.146799	0.00171573	2525
ADP low secondary agg	LTA	-0.456019	0.149536	0.00229179	-0.459345	0.149506	0.00212332	2389
ADP mid AUC	LTA	-0.409044	0.144611	0.00467561	-0.420823	0.144302	0.00354254	2552
ADP mid final agg	LTA	-0.410995	0.145382	0.00469851	-0.423396	0.145161	0.00353723	2552
WB ADP P-selectin % pos	FC	-0.412238	0.147628	0.00523162	-0.424175	0.147666	0.00407205	2184
ADP mid max agg	LTA	-0.405253	0.14521	0.00525782	-0.417547	0.144961	0.00397161	2552
TRAP-6 ec50	Optimul	0.410087	0.157056	0.00902535	0.441159	0.156901	0.00492797	2046
TRAP-6 Agg40	Optimul	0.383641	0.157023	0.0145573	0.415001	0.156819	0.00813614	2044
WB P-selectin MFIdiff	FC	-0.357515	0.148487	0.0160526	-0.373901	0.148604	0.0118664	2184
ADP aggregation	MP	-0.332339	0.141994	0.0192573	-0.354148	0.141576	0.0123681	2614
Epinephrine primary agg	LTA	-0.335694	0.146491	0.0219307	-0.33527	0.146491	0.0220984	2554
ADP low final agg	LTA	-0.332455	0.147807	0.0244966	-0.341376	0.147703	0.0208204	2389
Collagen AUC	LTA	-0.328676	0.146552	0.0249145	-0.335097	0.146488	0.0221646	2556
Epinephrine AUC	LTA	-0.322197	0.144556	0.0258224	-0.322898	0.144542	0.0254875	2554
Epinephrine eMax	Optimul	-0.332261	0.149883	0.0266366	-0.34567	0.149671	0.0209139	2357
U46619 AUC mean	Optimul	-0.318716	0.150815	0.0345756	-0.34268	0.150653	0.0229283	2310
U46619 slope	Optimul	0.317088	0.151557	0.03642	0.328977	0.151495	0.0298905	2302
ADP low AUC	LTA	-0.307388	0.147259	0.0368516	-0.318941	0.147071	0.030112	2389
ADP AUC	MP	-0.283804	0.14106	0.0442267	-0.303673	0.140617	0.0308057	2614
U46619 ec50	Optimul	0.299771	0.150224	0.0459897	0.341978	0.149805	0.0224407	2279
Collagen eMax	Optimul	-0.293675	0.149771	0.0498997	-0.310348	0.149725	0.038192	2324
ADP ecMax	Optimul	0.29244	0.150133	0.051431	0.304563	0.150128	0.0424894	2338
ADP ec50	Optimul	0.28874	0.149316	0.0531441	0.307832	0.149008	0.0388402	2322
Epinephrine Agg40	Optimul	0.290949	0.151801	0.0552833	0.28885	0.151807	0.0570736	2323
Ristocetin ecMax	Optimul	0.288179	0.150383	0.0553257	0.30683	0.150367	0.0412968	2300
Collagen final agg	LTA	-0.279863	0.146757	0.0565232	-0.288162	0.146715	0.0495187	2556
ADP mid primary agg	LTA	-0.275415	0.144554	0.0567439	-0.290781	0.144191	0.0437336	2552
ADP mid primary slope	LTA	-0.275239	0.144946	0.0575764	-0.290731	0.144642	0.0444311	2552
U46619 Agg20	Optimul	0.28514	0.152348	0.0612565	0.313428	0.152326	0.0396277	2252
ADP low max agg	LTA	-0.264061	0.147973	0.0743387	-0.271938	0.147818	0.0658153	2389
Collagen max agg	LTA	-0.261215	0.146753	0.0750828	-0.268788	0.146706	0.0669283	2556
Collagen primary agg	LTA	-0.260851	0.146752	0.0754877	-0.268324	0.146705	0.0673996	2556
U46619 Agg40	Optimul	0.267722	0.150621	0.0754939	0.297973	0.150204	0.0472785	2273
ADP Agg40	Optimul	0.264594	0.149713	0.0771705	0.295109	0.149421	0.0482666	2318
ADP velocity	MP	-0.247177	0.140723	0.079005	-0.267245	0.140337	0.0568692	2614
Collagen primary slope	LTA	-0.256591	0.147005	0.0809062	-0.264427	0.146983	0.0720141	2556
Epinephrine ecMax	Optimul	0.261074	0.151772	0.0854022	0.263308	0.151754	0.0827228	2343
Epinephrine AUC mean	Optimul	-0.246609	0.150132	0.100462	-0.253726	0.150018	0.0907786	2343
Epinephrine primary slope	LTA	-0.237138	0.145138	0.102285	-0.237663	0.145139	0.101529	2554
Epinephrine final agg	LTA	-0.236108	0.146285	0.106522	-0.238278	0.146268	0.103302	2554
Epinephrine max agg	LTA	-0.234049	0.146229	0.109474	-0.235898	0.146213	0.106661	2554
ADP AUC mean	Optimul	-0.239297	0.150094	0.110866	-0.259788	0.149952	0.0831889	2338
ADP high disaggregation	LTA	0.230018	0.146205	0.11566	0.244931	0.145967	0.0933492	2548
ADP high AUC	LTA	-0.217142	0.145759	0.136294	-0.242569	0.145448	0.0953677	2548
TRAP-6 aggregation	MP	-0.207489	0.142283	0.144761	-0.210486	0.142276	0.139028	2615
Collagen AUC	MP	-0.205829	0.141577	0.145993	-0.207577	0.141545	0.14251	2614
Epinephrine Agg20	Optimul	0.221628	0.153122	0.147786	0.214332	0.153209	0.161828	2300
Collagen slope	Optimul	-0.21376	0.150433	0.155328	-0.217407	0.150434	0.148402	2305
TTAS occlusion time (sec)	TTAS	-0.317629	0.225815	0.15955	-0.325966	0.225801	0.148851	853
TRAP-6 AUC mean	Optimul	-0.209687	0.1503	0.162978	-0.229213	0.150203	0.127004	2249
ADP high max agg	LTA	-0.203168	0.146039	0.164167	-0.230089	0.14575	0.114414	2548
Epinephrine ec50	Optimul	0.205865	0.150153	0.170362	0.207093	0.150142	0.167799	2324
U46619 ecMax	Optimul	0.206922	0.151822	0.172907	0.210329	0.151807	0.1659	2310
AA Agg20	Optimul	-0.215243	0.165764	0.194119	-0.215786	0.165768	0.193007	1994
Collagen aggregation	MP	-0.185111	0.142895	0.195172	-0.191434	0.142806	0.180075	2614
Ristocetin slope	Optimul	0.193674	0.150475	0.198063	0.187388	0.150473	0.213012	2296
AA lag time	LTA	0.185973	0.146565	0.204484	0.175768	0.146615	0.23059	2548
ADP high final agg	LTA	-0.180609	0.146265	0.2169	-0.209317	0.146055	0.15182	2548
ADP high primary agg	LTA	-0.18018	0.145947	0.216995	-0.204016	0.145696	0.161428	2548
TRAP-6 Agg20	Optimul	0.193426	0.157455	0.219278	0.212935	0.157343	0.175955	2041
ADP high primary slope	LTA	-0.170717	0.145973	0.242196	-0.188859	0.145785	0.195162	2548
ADP low primary slope	LTA	-0.163323	0.146198	0.263936	-0.17783	0.145824	0.222658	2389
Collagen AUC mean	Optimul	-0.16496	0.149489	0.269814	-0.17368	0.14944	0.245152	2308
ADP mid disaggregation	LTA	0.159564	0.145598	0.273111	0.16056	0.145585	0.270086	2552
ADP low secondary slope	LTA	-0.15691	0.147412	0.287134	-0.15926	0.147384	0.279883	2389
PRP ADP P-selectin % pos	FC	-0.164377	0.15664	0.293998	-0.177668	0.156628	0.256654	2141
AA eMax	Optimul	-0.161387	0.157535	0.305622	-0.170479	0.157501	0.279075	2202
ADP low disaggregation	LTA	0.150934	0.149078	0.311323	0.150743	0.149076	0.311927	2389
Ristocetin aggregation	MP	0.143956	0.143231	0.314866	0.133082	0.143046	0.352196	2583
U46619 eMax	Optimul	-0.149003	0.152124	0.327344	-0.155959	0.152122	0.305256	2332
TRAP-6 AUC	LTA	-0.142644	0.146404	0.329899	-0.146256	0.146379	0.317715	2553
Collagen Agg40	Optimul	0.142902	0.149634	0.339571	0.159242	0.14956	0.286993	2293
TRAP-6 primary slope	LTA	-0.134963	0.146471	0.356825	-0.154869	0.146424	0.290205	2553
Aspi velocity	MP	0.132946	0.14484	0.358681	0.128051	0.144797	0.376511	2498
Epinephrine slope	Optimul	-0.139049	0.152084	0.360565	-0.145811	0.152093	0.33771	2342
TRAP-6 AUC	MP	-0.125437	0.141991	0.377013	-0.128136	0.141988	0.366822	2615
Ristocetin AUC	LTA	-0.127582	0.146408	0.383528	-0.128278	0.146405	0.380932	2525
ADP Agg20	Optimul	0.12896	0.151841	0.395708	0.152161	0.151756	0.316018	2286
AA ec50	Optimul	-0.137509	0.163508	0.400354	-0.138969	0.163515	0.395388	2079
Ristocetin AUC	MP	0.11838	0.143028	0.407858	0.110106	0.142887	0.440954	2583
AA primary slope	LTA	-0.11847	0.146861	0.419849	-0.121382	0.146836	0.408435	2548
Ristocetin primary agg	LTA	-0.116518	0.146786	0.427316	-0.11649	0.146786	0.427426	2525
TRAP-6 slope	Optimul	-0.11693	0.150512	0.43723	-0.122767	0.15052	0.414717	2223
WB ADP PAC-1 % pos	FC	-0.114557	0.149936	0.444844	-0.125111	0.149961	0.404116	2184
TRAP-6 max agg	LTA	-0.110779	0.146446	0.449381	-0.114501	0.146409	0.434178	2553
TRAP-6 ecMax	Optimul	0.110457	0.150514	0.463032	0.118377	0.150513	0.431581	2249
TRAP-6 final agg	LTA	-0.10673	0.14639	0.465953	-0.110525	0.146353	0.450133	2553
ADP slope	Optimul	0.108546	0.150475	0.470692	0.100764	0.150478	0.503097	2338
AA Agg40	Optimul	-0.11707	0.163671	0.474438	-0.117629	0.16367	0.472326	2056
TRAP-6 primary agg	LTA	-0.104304	0.14644	0.476301	-0.108799	0.146416	0.457435	2553
PRP ADP PAC-1 % pos	FC	-0.111378	0.157671	0.47994	-0.123933	0.15767	0.43185	2141
ADP low primary agg	LTA	-0.103571	0.147743	0.48329	-0.119052	0.147458	0.41946	2389
WB PAC-1 MFIdiff	FC	-0.102518	0.151921	0.499795	-0.113887	0.15193	0.453496	2184
ADP eMax	Optimul	-0.0933232	0.150379	0.534871	-0.127833	0.150274	0.394955	2349
TTAS AUC	TTAS	-0.137626	0.225874	0.542323	-0.151116	0.225831	0.503397	854
PRP NS estimated PLT	FC	-0.0927388	0.157878	0.556931	-0.0961575	0.158032	0.542877	2140
AA slope	Optimul	0.0891027	0.157145	0.570708	0.0939845	0.157102	0.54968	2147
Ristocetin eMax	Optimul	0.0837367	0.150484	0.577904	0.0849855	0.150484	0.572246	2324
Collagen ec50	Optimul	0.0797558	0.149806	0.594454	0.0892855	0.149775	0.551087	2296
Collagen lag time	LTA	0.0776567	0.146793	0.59679	0.0781475	0.146798	0.594485	2556
Collagen velocity	MP	-0.0745346	0.142785	0.601666	-0.0804419	0.142684	0.572906	2614
Ristocetin final agg	LTA	-0.0680822	0.14665	0.642469	-0.0681271	0.14665	0.642249	2525
ADP mid secondary slope	LTA	-0.0591016	0.144782	0.683118	-0.0619258	0.144826	0.668951	2552
Ristocetin ec50	Optimul	0.0613471	0.152069	0.686642	0.0643869	0.152024	0.671908	2272
PRP PAC-1 MFIdiff	FC	-0.0633175	0.157862	0.688351	-0.075874	0.15787	0.630793	2141
AA AUC	LTA	-0.0537619	0.146776	0.714152	-0.0570694	0.146739	0.697336	2548
Ristocetin primary slope	LTA	-0.0528031	0.146074	0.717739	-0.0541013	0.146062	0.711084	2525
AA final agg	LTA	-0.051832	0.146604	0.723675	-0.057861	0.14652	0.692916	2548
WB NS estimated PLT	FC	-0.0536186	0.151849	0.724011	-0.0507993	0.151864	0.737999	2184
Aspi aggregation	MP	-0.0439941	0.145565	0.762477	-0.04931	0.14554	0.734755	2498
AA AUC mean	Optimul	-0.0464412	0.1566	0.766804	-0.0486865	0.156574	0.75584	2150
Ristocetin Agg40	Optimul	0.0441467	0.152119	0.771655	0.0455278	0.152067	0.76464	2258
PRP P-selectin MFIdiff	FC	-0.0446731	0.157335	0.776459	-0.0580883	0.157265	0.711856	2141
Ristocetin velocity	MP	0.0391977	0.142902	0.783856	0.0302718	0.14273	0.832036	2583
AA max agg	LTA	-0.0371066	0.146698	0.800311	-0.0410017	0.146647	0.779789	2548
AA primary agg	LTA	-0.0371066	0.146698	0.800311	-0.0410017	0.146647	0.779789	2548
Ristocetin AUC mean	Optimul	-0.037517	0.150522	0.803171	-0.0396323	0.150517	0.792314	2300
AA ecMax	Optimul	0.0343555	0.157372	0.82719	0.0453536	0.15739	0.773224	2150
Ristocetin max agg	LTA	-0.0314151	0.146721	0.830457	-0.0323794	0.146718	0.825333	2525
Aspi AUC	MP	0.0305568	0.145393	0.833537	0.0271904	0.145375	0.851633	2498
Collagen Agg20	Optimul	0.0276624	0.151413	0.855037	0.0448877	0.151286	0.766689	2266
TTAS occlusion speed	TTAS	-0.0313133	0.226088	0.889845	-0.039564	0.226087	0.861084	854
Epinephrine secondary slope	LTA	-0.0194905	0.147165	0.894637	-0.0225348	0.147167	0.878301	2554
Ristocetin Agg20	Optimul	0.015905	0.15226	0.916805	0.0176036	0.15226	0.907958	2200
Collagen ecMax	Optimul	-0.0099822	0.150245	0.947028	-0.00708336	0.150251	0.962399	2308
TRAP-6 velocity	MP	-0.00444172	0.140638	0.974805	-0.00973099	0.140604	0.944823	2615
Epinephrine secondary agg	LTA	-0.003138	0.14706	0.982976	-0.0058345	0.147065	0.968354	2554
ADP mid secondary agg	LTA	0.00236855	0.145314	0.986995	-0.00306568	0.14532	0.983169	2552
TRAP-6 eMax	Optimul	0.00152885	0.150451	0.991892	-0.00303716	0.150439	0.983893	2383
TTAS occlusion start (sec)	TTAS	0.00068534	0.224846	0.997568	-0.00720676	0.224906	0.974437	853

## Sheet: S9. NE
Table S9. Norepinephrine-affecting medication use associations with platelet function.
		All samples				Males only				Females only				Sex interaction
Trait	Assay	Beta	SE	P-value	N	Beta	SE	P-value	N	Beta	SE	P-value	N	P-value
Epinephrine Agg20	Optimul	0.31841	0.0746918	2.01719e-05	2749	0.212865	0.144106	0.139638	1265	0.260889	0.08621	0.00247642	1484	0.629527
Epinephrine ec50	Optimul	0.283949	0.0734313	0.000110245	2777	0.134969	0.137692	0.326976	1282	0.314039	0.0875847	0.000336371	1495	0.194808
ADP mid final agg	LTA	-0.244986	0.0703428	0.000496301	3050	-0.100762	0.12394	0.416224	1409	-0.305703	0.0841573	0.000280667	1641	0.172694
ADP mid disaggregation	LTA	0.24386	0.0705477	0.000546903	3050	0.151117	0.126798	0.233344	1409	0.267185	0.0862946	0.00196021	1641	0.48274
U46619 slope	Optimul	0.257381	0.0750784	0.000607679	2758	0.256258	0.135015	0.0576968	1249	0.227431	0.0909778	0.0124246	1509	0.917859
Epinephrine AUC mean	Optimul	-0.246303	0.0733061	0.000779644	2799	-0.098269	0.13335	0.461169	1296	-0.304686	0.0892525	0.000640746	1503	0.152596
ADP low disaggregation	LTA	0.238098	0.0729347	0.00109642	2853	0.19602	0.120699	0.104367	1340	0.309742	0.0933807	0.000909961	1513	0.463151
WB ADP P-selectin % pos	FC	-0.232135	0.0733381	0.00154937	2611	0.0971005	0.125081	0.437571	1244	-0.280774	0.09306	0.00255177	1367	0.0121781
PRP NS estimated PLT	FC	0.240236	0.0771072	0.00183561	2561	0.138746	0.140226	0.322447	1217	0.29115	0.0931341	0.00177117	1344	0.321923
ADP mid max agg	LTA	-0.197402	0.0702977	0.00498363	3050	-0.0647115	0.128293	0.613976	1409	-0.261183	0.079983	0.00109277	1641	0.185117
WB NS estimated PLT	FC	0.212747	0.075961	0.00509857	2611	0.0445595	0.136062	0.743295	1244	0.291718	0.0900321	0.00119466	1367	0.0985082
ADP low secondary agg	LTA	-0.19957	0.0730962	0.00632878	2853	-0.033842	0.121186	0.780048	1340	-0.163784	0.0942618	0.0822916	1513	0.337078
ADP mid AUC	LTA	-0.186311	0.0698595	0.0076544	3050	-0.0478644	0.12226	0.695429	1409	-0.2424	0.0830262	0.0035052	1641	0.168762
ADP low final agg	LTA	-0.188611	0.0722303	0.00902152	2853	-0.0162801	0.11967	0.891789	1340	-0.196666	0.0931218	0.0346934	1513	0.202714
AA Agg40	Optimul	0.199533	0.0777154	0.0102438	2473	0.0167946	0.1516	0.911789	1116	0.245308	0.0876358	0.00512336	1357	0.105626
ADP high disaggregation	LTA	0.1797	0.0705759	0.0108904	3047	0.138627	0.138957	0.318461	1406	0.137209	0.0789433	0.0821981	1641	0.876312
WB P-selectin MFIdiff	FC	-0.185816	0.0736368	0.0116221	2611	0.0805369	0.125663	0.52159	1244	-0.24224	0.0934605	0.00954483	1367	0.0491082
AA ecMax	Optimul	0.189057	0.0762454	0.0131534	2587	0.0084682	0.140721	0.952014	1174	0.134932	0.0912184	0.139081	1413	0.486256
Ristocetin disaggregation	LTA	0.171039	0.0713804	0.0165677	3017	0.155743	0.133356	0.242857	1395	0.0540426	0.0838515	0.519249	1622	0.521053
Epinephrine eMax	Optimul	-0.176721	0.0739094	0.0168005	2815	0.0117421	0.14298	0.934548	1308	-0.253126	0.0833346	0.00238574	1507	0.0650016
AA slope	Optimul	-0.177948	0.0761785	0.0194946	2584	-0.29449	0.134355	0.0283881	1173	-0.0956459	0.0944183	0.311059	1411	0.276895
ADP low AUC	LTA	-0.163892	0.0720221	0.0228712	2853	0.0144375	0.119139	0.903547	1340	-0.166873	0.0919573	0.0695726	1513	0.183032
U46619 Agg20	Optimul	0.169911	0.0751841	0.0238256	2704	-0.0650094	0.140003	0.642403	1208	0.243514	0.0888137	0.0061093	1496	0.0518999
Collagen ec50	Optimul	0.164231	0.0743784	0.0272413	2742	0.12695	0.141374	0.369201	1272	0.157152	0.0860896	0.0679332	1470	0.721991
U46619 ec50	Optimul	0.162149	0.0748849	0.0303637	2734	-0.0866769	0.135915	0.523649	1231	0.280283	0.0899411	0.00183137	1503	0.0131879
U46619 AUC mean	Optimul	-0.157304	0.0748971	0.035705	2766	0.079231	0.134003	0.554345	1252	-0.252372	0.090919	0.00550669	1514	0.0318956
Ristocetin primary slope	LTA	0.143807	0.0703953	0.041067	3017	0.0121198	0.12919	0.925257	1395	0.219684	0.0841978	0.00907689	1622	0.19348
TRAP-6 slope	Optimul	-0.152595	0.075869	0.0442945	2666	-0.0790081	0.131597	0.548254	1248	-0.173428	0.0941577	0.065492	1418	0.523209
ADP high primary agg	LTA	-0.140174	0.070617	0.0471459	3047	-0.187143	0.132761	0.158652	1406	-0.0971801	0.08165	0.233966	1641	0.686578
Collagen AUC mean	Optimul	-0.146738	0.0740193	0.0474316	2757	-0.111915	0.134426	0.405104	1274	-0.15703	0.0890427	0.0778094	1483	0.709228
ADP ec50	Optimul	0.13737	0.0748265	0.0663806	2775	-0.0414771	0.131318	0.752115	1288	0.214936	0.0912362	0.0184817	1487	0.0959318
U46619 Agg40	Optimul	0.135635	0.0749997	0.0705321	2728	-0.114287	0.141332	0.418723	1226	0.185929	0.0878028	0.0342108	1502	0.0520377
Ristocetin AUC	MP	0.124897	0.0697652	0.0734131	3086	-0.113893	0.132691	0.390707	1395	0.109787	0.0828396	0.185073	1622	0.144996
Epinephrine AUC	LTA	-0.123674	0.0696593	0.0758303	3055	-0.153162	0.128018	0.231537	1408	-0.103842	0.0839119	0.215897	1647	0.867645
ADP Agg40	Optimul	0.131803	0.0752164	0.0797197	2770	-0.0661629	0.134749	0.623421	1286	0.192448	0.0905331	0.033527	1484	0.0896569
ADP high final agg	LTA	-0.12379	0.0707352	0.0801088	3047	-0.17114	0.135747	0.207406	1406	-0.0792417	0.0803254	0.323883	1641	0.664233
Collagen Agg20	Optimul	0.130349	0.0752528	0.0832463	2700	-0.0683589	0.14609	0.63984	1257	0.164326	0.0851571	0.0536469	1443	0.194444
TRAP-6 velocity	MP	0.118043	0.0687009	0.0857567	3125	0.139345	0.125328	0.266204	1452	0.130118	0.081828	0.111804	1673	0.877288
AA eMax	Optimul	-0.127701	0.0761309	0.0934669	2645	-0.02765	0.153882	0.857401	1208	-0.158288	0.0825063	0.0550487	1437	0.440943
Epinephrine slope	Optimul	0.122339	0.0750221	0.102953	2798	0.172485	0.136222	0.205439	1295	0.0857541	0.0901699	0.34159	1503	0.524128
TTAS occlusion start (sec)	TTAS	-0.206986	0.127404	0.104239	1029	-0.111569	0.218013	0.608822	462	-0.236068	0.156756	0.132077	567	0.657714
PRP ADP PAC-1 % pos	FC	-0.123641	0.0763173	0.105212	2561	0.106518	0.13592	0.433229	1217	-0.20546	0.0941962	0.0291689	1344	0.0263685
Epinephrine final agg	LTA	-0.113932	0.0707397	0.107271	3055	-0.164701	0.133792	0.218315	1408	-0.0898581	0.0819489	0.272854	1647	0.605684
AA Agg20	Optimul	0.1235	0.0787849	0.116983	2396	0.0553994	0.151487	0.714586	1084	0.130302	0.0899818	0.147592	1312	0.553273
WB ADP PAC-1 % pos	FC	-0.116516	0.074426	0.117458	2611	0.114754	0.131607	0.38324	1244	-0.13215	0.092994	0.155301	1367	0.0848103
TRAP-6 ecMax	Optimul	0.118012	0.0759074	0.12002	2695	0.0266141	0.129159	0.836746	1260	0.168762	0.0953161	0.0766352	1435	0.412911
ADP low max agg	LTA	-0.111406	0.0723574	0.123644	2853	0.0672677	0.126102	0.593729	1340	-0.111746	0.0877563	0.202886	1513	0.194766
Collagen Agg40	Optimul	0.114255	0.0743286	0.124253	2738	0.11338	0.145708	0.436491	1269	0.00272584	0.0833276	0.973904	1469	0.997055
Collagen eMax	Optimul	0.111263	0.0738681	0.132007	2777	0.158214	0.143524	0.270307	1289	0.133327	0.0830664	0.108479	1488	0.94311
AA primary slope	LTA	-0.1064	0.0709371	0.133634	3048	-0.271116	0.124225	0.0290752	1407	-0.0263171	0.0863477	0.760533	1641	0.158757
ADP high max agg	LTA	-0.105513	0.0706605	0.135375	3047	-0.164581	0.133831	0.218785	1406	-0.0594896	0.0812024	0.463797	1641	0.596111
PRP ADP P-selectin % pos	FC	-0.112747	0.0764119	0.140074	2561	0.20108	0.130892	0.124481	1217	-0.216258	0.0964823	0.0249986	1344	0.00769452
ADP high AUC	LTA	-0.104041	0.0705239	0.140145	3047	-0.166158	0.134031	0.215086	1406	-0.0485388	0.079995	0.544001	1641	0.505592
Collagen primary slope	LTA	-0.102865	0.0711285	0.148124	3057	-0.199714	0.133839	0.135648	1410	-0.0600092	0.0812093	0.45994	1647	0.374517
ADP ecMax	Optimul	0.10824	0.0749889	0.148904	2796	0.0555723	0.131995	0.673741	1294	0.0558436	0.0924904	0.545992	1502	0.99985
AA AUC mean	Optimul	-0.1077	0.0760125	0.156522	2587	0.0603189	0.133262	0.650813	1174	-0.173926	0.0946003	0.0659843	1413	0.121806
TTAS AUC	TTAS	0.179091	0.127568	0.160353	1030	0.134241	0.213203	0.52893	463	0.208751	0.160969	0.194686	567	0.757194
Collagen lag time	LTA	0.0999714	0.0712428	0.160542	3057	0.0696274	0.137517	0.612633	1410	0.127653	0.0799842	0.110494	1647	0.768864
ADP velocity	MP	0.0956045	0.0682394	0.161209	3125	0.293976	0.121458	0.0155036	1453	0.0428143	0.0796984	0.591127	1672	0.0652188
ADP AUC	MP	0.0957438	0.0684319	0.16178	3125	0.309201	0.122828	0.0118243	1453	0.0357163	0.0800963	0.655657	1672	0.0494211
TRAP-6 AUC	MP	0.0953191	0.0693681	0.169409	3125	-0.0886996	0.131979	0.501538	1407	0.0701367	0.0833862	0.400288	1646	0.367245
Epinephrine max agg	LTA	-0.0964723	0.0707294	0.172579	3055	-0.166008	0.133889	0.215014	1408	-0.0650458	0.0818934	0.427036	1647	0.492372
Epinephrine primary slope	LTA	-0.0943749	0.0699616	0.177352	3055	-0.105243	0.120932	0.384157	1408	-0.0771568	0.0883721	0.382614	1647	0.926868
Ristocetin velocity	MP	0.0939016	0.0697899	0.178467	3086	0.118682	0.119602	0.321049	1441	0.110741	0.0861533	0.198655	1645	0.948699
ADP Agg20	Optimul	0.101021	0.0756413	0.181703	2735	-0.0870782	0.139914	0.533698	1270	0.0329337	0.0891499	0.711816	1465	0.401425
Collagen AUC	LTA	-0.0922008	0.0707939	0.192785	3057	-0.0849422	0.134865	0.528805	1410	-0.0955763	0.080377	0.2344	1647	0.989356
Epinephrine Agg40	Optimul	0.0950349	0.0748958	0.204479	2776	0.0518005	0.142372	0.715977	1281	0.101613	0.0868341	0.24192	1495	0.655455
Epinephrine secondary slope	LTA	-0.0901396	0.0714297	0.206972	3055	-0.0604909	0.120093	0.614473	1408	-0.0372395	0.0909483	0.682204	1647	0.932658
TTAS occlusion speed	TTAS	0.155169	0.127963	0.225277	1030	0.0127041	0.20663	0.950975	463	0.22484	0.163517	0.169123	567	0.406669
Ristocetin aggregation	MP	0.0825929	0.0699226	0.237522	3086	0.133732	0.122258	0.274021	1441	0.0839966	0.0849492	0.322768	1645	0.767709
WB PAC-1 MFIdiff	FC	-0.0879905	0.0754298	0.243404	2611	0.0852895	0.134727	0.526699	1244	-0.0946109	0.0925985	0.306908	1367	0.213657
U46619 eMax	Optimul	-0.0836818	0.0749316	0.26409	2793	-0.0171057	0.144075	0.905491	1276	-0.107078	0.0850608	0.208087	1517	0.517519
PRP PAC-1 MFIdiff	FC	-0.0845987	0.0763012	0.267539	2562	0.120896	0.13636	0.375297	1218	-0.15937	0.0937242	0.0890525	1344	0.0425026
ADP AUC mean	Optimul	-0.0780798	0.0747081	0.295962	2796	0.126328	0.133362	0.34351	1294	-0.149226	0.0901683	0.0979301	1502	0.0665218
ADP low secondary slope	LTA	-0.0742943	0.0718395	0.301057	2853	0.104999	0.119046	0.377778	1340	0.0370868	0.0902322	0.681061	1513	0.541331
Aspi velocity	MP	0.0730244	0.0713909	0.306364	2985	0.128536	0.119024	0.280181	1403	0.0564027	0.090867	0.534786	1582	0.558961
AA max agg	LTA	-0.0689172	0.0709206	0.331174	3048	-0.270177	0.130128	0.0378718	1407	0.0143889	0.0848088	0.865276	1641	0.0819848
AA primary agg	LTA	-0.0689172	0.0709206	0.331174	3048	-0.270177	0.130128	0.0378718	1407	0.0143889	0.0848088	0.865276	1641	0.0819848
Collagen slope	Optimul	-0.0725433	0.0748991	0.332771	2753	-0.104536	0.136318	0.443171	1274	-0.0896297	0.0900932	0.319807	1479	0.975832
TRAP-6 aggregation	MP	0.0666146	0.0694876	0.337733	3125	0.0930594	0.129405	0.47206	1452	0.0742489	0.0831991	0.372166	1673	0.975987
AA AUC	LTA	-0.0651897	0.0709314	0.358068	3048	-0.236969	0.127282	0.0626355	1407	0.00535659	0.0859031	0.950279	1641	0.145045
AA lag time	LTA	0.0650656	0.0711268	0.360305	3048	-0.0121002	0.139974	0.931112	1407	0.0355467	0.0788111	0.651963	1641	0.647909
Collagen final agg	LTA	-0.062838	0.0710392	0.376398	3057	-0.0785133	0.134808	0.560291	1410	-0.044744	0.0820182	0.585384	1647	0.804922
Ristocetin primary agg	LTA	0.0629266	0.0712452	0.377106	3017	-0.118261	0.135816	0.383893	1395	0.165109	0.0816219	0.0430883	1622	0.0757094
Epinephrine primary agg	LTA	-0.0622879	0.0709658	0.380097	3055	-0.0238963	0.123036	0.846002	1408	-0.0734483	0.0889934	0.409188	1647	0.725916
PRP P-selectin MFIdiff	FC	-0.0671403	0.076635	0.380972	2562	0.259771	0.134312	0.0531027	1218	-0.188876	0.0940592	0.0446379	1344	0.00460962
Collagen aggregation	MP	-0.060882	0.0697015	0.382409	3126	-0.0679606	0.125455	0.588017	1452	-0.0562636	0.085118	0.508608	1674	0.920735
AA final agg	LTA	-0.0610608	0.0708774	0.388964	3048	-0.248275	0.129774	0.0557299	1407	0.0131832	0.0849206	0.876631	1641	0.108375
U46619 ecMax	Optimul	0.0610481	0.0754035	0.418159	2766	-0.0489406	0.138215	0.723271	1252	0.0567381	0.0899493	0.528185	1514	0.46978
TRAP-6 primary slope	LTA	0.0539994	0.0709188	0.446403	3053	-0.169282	0.130941	0.196078	1407	0.155649	0.0830411	0.0608801	1646	0.0582682
AA ec50	Optimul	0.0587474	0.0775325	0.448622	2504	-0.0999359	0.144384	0.488841	1137	0.122912	0.0915227	0.179281	1367	0.13926
TRAP-6 eMax	Optimul	-0.0548671	0.0739496	0.458116	2851	-0.0332203	0.137811	0.809511	1320	-0.0651361	0.086578	0.451847	1531	0.781963
Ristocetin ecMax	Optimul	0.0559301	0.0757143	0.46009	2751	0.125287	0.137282	0.361439	1259	0.0690347	0.0902083	0.444104	1492	0.802903
Collagen max agg	LTA	-0.052344	0.0710341	0.461192	3057	-0.0725812	0.135199	0.591374	1410	-0.0321177	0.0817188	0.694299	1647	0.761515
Collagen primary agg	LTA	-0.051959	0.0710301	0.46447	3057	-0.0726261	0.135118	0.590921	1410	-0.0319736	0.0817658	0.695768	1647	0.758586
ADP slope	Optimul	0.0541597	0.0752607	0.471754	2795	0.0970222	0.130986	0.458872	1294	0.0831056	0.0934821	0.374003	1501	0.985907
TTAS occlusion time (sec)	TTAS	0.0896343	0.128022	0.483836	1029	-0.0280682	0.228671	0.902309	462	0.139717	0.153319	0.362147	567	0.622874
Collagen AUC	MP	-0.0476676	0.0689575	0.489402	3126	-0.0570987	0.124181	0.645659	1452	-0.0435011	0.084808	0.607996	1674	0.897671
ADP mid primary agg	LTA	-0.0474443	0.0698359	0.496905	3050	0.0453152	0.122942	0.712432	1409	-0.0663994	0.0806216	0.410171	1641	0.409203
Epinephrine secondary agg	LTA	-0.047499	0.0713349	0.505501	3055	-0.0777294	0.122102	0.524388	1408	-0.00433086	0.0897535	0.961515	1647	0.636897
ADP aggregation	MP	0.0423261	0.0689056	0.539042	3125	0.247922	0.127105	0.0511132	1453	-0.013845	0.0802826	0.863081	1672	0.0633131
ADP low primary slope	LTA	-0.041586	0.0714474	0.560533	2853	0.0385486	0.120846	0.749735	1340	-0.0726225	0.0823077	0.377599	1513	0.454424
Aspi AUC	MP	0.0415959	0.0717038	0.561842	2985	0.135498	0.121582	0.265083	1403	-0.00409306	0.0905678	0.963953	1582	0.328304
Ristocetin AUC	LTA	0.0376328	0.0710562	0.596375	3017	0.167009	0.1209	0.167162	1441	0.125637	0.0842454	0.135876	1645	0.771315
TRAP-6 Agg20	Optimul	0.0372864	0.0784094	0.634406	2460	-0.0605392	0.131921	0.646304	1161	-0.0412908	0.0987051	0.67571	1299	0.932483
Ristocetin eMax	Optimul	0.0343924	0.0751409	0.647164	2780	-0.0110411	0.139658	0.936986	1279	0.0642114	0.0874523	0.462799	1501	0.691172
ADP low primary agg	LTA	-0.0305573	0.0721867	0.672069	2853	0.131343	0.126693	0.299876	1340	-0.0557804	0.0845416	0.509384	1513	0.216792
TRAP-6 AUC mean	Optimul	-0.0302881	0.0756397	0.688843	2695	0.0713299	0.130874	0.585736	1260	-0.0585573	0.0938569	0.532693	1435	0.357862
Ristocetin slope	Optimul	0.0280987	0.0756962	0.710486	2746	0.168064	0.131239	0.200335	1256	-0.0681404	0.0935101	0.466188	1490	0.112666
TRAP-6 ec50	Optimul	0.0278025	0.0779953	0.721493	2466	-0.101935	0.133141	0.443901	1162	-0.0593669	0.0980861	0.545011	1304	0.820518
Aspi aggregation	MP	0.023632	0.071826	0.742142	2985	0.16112	0.125191	0.198096	1403	-0.0426317	0.0891579	0.632536	1582	0.158537
Ristocetin AUC mean	Optimul	-0.0238423	0.0756371	0.752595	2751	-0.0490508	0.130295	0.706576	1259	-0.00358466	0.094015	0.969585	1492	0.829313
Epinephrine ecMax	Optimul	-0.022348	0.0747203	0.764872	2799	-0.122647	0.132443	0.354428	1296	-0.138832	0.0909629	0.126948	1503	0.928478
ADP high primary slope	LTA	-0.0201665	0.0705758	0.775075	3047	-0.158673	0.129249	0.219578	1406	0.0459991	0.0787884	0.559334	1641	0.17729
Ristocetin max agg	LTA	0.0191764	0.0712154	0.78772	3017	-0.147802	0.132965	0.266314	1395	0.10136	0.0830385	0.222224	1622	0.110343
TRAP-6 AUC	LTA	0.0179525	0.0709224	0.800169	3053	0.108092	0.128015	0.398464	1452	0.107461	0.0831676	0.196323	1673	0.875556
Ristocetin final agg	LTA	0.0158224	0.0711794	0.824089	3017	-0.172195	0.133117	0.195818	1395	0.105534	0.082874	0.202866	1622	0.0777134
ADP mid secondary slope	LTA	0.0155166	0.0704119	0.825584	3050	-0.00606932	0.126807	0.961826	1409	0.0101033	0.0851756	0.905578	1641	0.921104
ADP eMax	Optimul	0.016332	0.0746975	0.826929	2808	0.220261	0.14086	0.117893	1305	-0.0515627	0.0860179	0.548878	1503	0.0729482
Collagen ecMax	Optimul	0.0154901	0.0743644	0.834995	2757	-0.0214619	0.131207	0.870068	1274	-0.0965991	0.0922005	0.294774	1483	0.780487
TRAP-6 primary agg	LTA	0.0136102	0.0709447	0.847866	3053	-0.0856948	0.131793	0.515549	1407	0.0719519	0.0837719	0.390394	1646	0.3858
TRAP-6 Agg40	Optimul	0.0140398	0.0780005	0.857156	2464	-0.106855	0.133243	0.42258	1161	-0.0715384	0.0978793	0.46485	1303	0.821239
ADP mid primary slope	LTA	-0.0107643	0.0700515	0.877875	3050	-0.0313158	0.12445	0.801325	1409	-0.000560037	0.0771009	0.994204	1641	0.880421
ADP mid secondary agg	LTA	-0.0089979	0.070733	0.898775	3050	-0.0251611	0.131593	0.848365	1409	-0.0094208	0.0821401	0.908689	1641	0.824857
Collagen velocity	MP	-0.00866173	0.0697167	0.901124	3126	0.0324431	0.121818	0.78999	1452	-0.0189485	0.0858498	0.825313	1674	0.731375
Ristocetin Agg20	Optimul	-0.00909998	0.0767807	0.905656	2633	-0.00140098	0.135338	0.991741	1198	-0.0240689	0.0939746	0.797857	1435	0.877584
Ristocetin Agg40	Optimul	-0.00548517	0.0760099	0.942472	2702	0.116129	0.131679	0.377822	1231	-0.0737668	0.0943329	0.434224	1471	0.273129
Ristocetin ec50	Optimul	-0.00361382	0.0755907	0.961869	2718	0.111363	0.130679	0.394107	1241	-0.0705251	0.0938265	0.452259	1477	0.298486
TRAP-6 final agg	LTA	0.00254125	0.0708949	0.971406	3053	-0.116334	0.132609	0.380339	1407	0.0661137	0.083169	0.426653	1646	0.29384
TRAP-6 max agg	LTA	0.00113776	0.0709264	0.987201	3053	-0.107735	0.133055	0.418111	1407	0.0609492	0.0828887	0.462148	1646	0.338994

## Sheet: S10. NDRI
Table S10. NDRI medication use associations with platelet function traits.
		All samples				Males only				Females only				Sex interaction
Trait	Assay	Beta	SE	P-value	N	Beta	SE	P-value	N	Beta	SE	P-value	N	P-value
ADP velocity	MP	0.351202	0.100691	0.00048679	3125	0.448275	0.16256	0.00582293	1453	0.30572	0.122918	0.0128759	1672	0.389919
TRAP-6 velocity	MP	0.335953	0.102274	0.00102041	3125	0.228079	0.16896	0.177049	1452	0.414808	0.127063	0.00109622	1673	0.34478
ADP AUC	MP	0.316877	0.101031	0.0017102	3125	0.434118	0.164434	0.00828866	1453	0.260017	0.123664	0.0355004	1672	0.329141
Aspi velocity	MP	0.292567	0.104864	0.0052715	2985	0.274144	0.158078	0.0828764	1403	0.322594	0.139887	0.0211048	1582	0.984993
TRAP-6 AUC	MP	0.277536	0.103355	0.00724724	3125	-0.0498386	0.174088	0.774661	1407	0.171297	0.129243	0.185044	1646	0.340194
ADP low disaggregation	LTA	0.281046	0.10537	0.00764807	2853	0.127608	0.156812	0.415781	1340	0.386786	0.142073	0.00648009	1513	0.207107
ADP mid disaggregation	LTA	0.269764	0.104341	0.00972657	3050	0.0646607	0.167246	0.699038	1409	0.383016	0.134489	0.00440049	1641	0.135902
Aspi AUC	MP	0.256693	0.105347	0.0148247	2985	0.328504	0.161401	0.0418182	1403	0.220425	0.139582	0.114295	1582	0.52518
Epinephrine Agg20	Optimul	0.264342	0.109817	0.016079	2749	0.166018	0.190372	0.38317	1265	0.278328	0.133	0.0363766	1484	0.477573
PRP NS estimated PLT	FC	0.260684	0.110971	0.0188174	2561	0.13878	0.18064	0.442327	1217	0.32865	0.14177	0.020439	1344	0.381569
Epinephrine ec50	Optimul	0.250551	0.107489	0.0197563	2777	0.108501	0.180684	0.54817	1282	0.370586	0.134832	0.00598691	1495	0.153975
ADP aggregation	MP	0.233814	0.101821	0.0216574	3125	0.386914	0.170148	0.022967	1453	0.162932	0.124117	0.189274	1672	0.227135
Ristocetin AUC	MP	0.235906	0.103121	0.0221564	3086	-0.0946968	0.175017	0.588457	1395	0.273751	0.127882	0.0323017	1622	0.0790901
TRAP-6 aggregation	MP	0.226783	0.103566	0.0285434	3125	0.175671	0.174474	0.314004	1452	0.284728	0.129549	0.0279607	1673	0.529968
Aspi aggregation	MP	0.23027	0.105541	0.0291246	2985	0.316409	0.166231	0.0569848	1403	0.183501	0.137488	0.181987	1582	0.449602
WB NS estimated PLT	FC	0.238386	0.110285	0.0306532	2611	0.133066	0.177836	0.454308	1244	0.306741	0.137697	0.0259041	1367	0.404062
TTAS occlusion start (sec)	TTAS	-0.396953	0.187302	0.0340634	1029	-0.406629	0.297862	0.172203	462	-0.36569	0.239707	0.127117	567	0.929223
AA slope	Optimul	-0.214401	0.110856	0.0531066	2584	-0.398785	0.174031	0.0219371	1173	-0.0969163	0.144832	0.503392	1411	0.262794
Collagen eMax	Optimul	0.2096	0.109001	0.0544903	2777	0.22806	0.188354	0.225969	1289	0.236388	0.129585	0.0681235	1488	0.927522
Collagen velocity	MP	0.197286	0.103304	0.056164	3126	0.10675	0.163146	0.512905	1452	0.268865	0.132986	0.043202	1674	0.556594
Ristocetin primary slope	LTA	0.19177	0.103477	0.0638446	3017	0.0200031	0.170385	0.906544	1395	0.325072	0.130077	0.0124521	1622	0.133824
Epinephrine AUC mean	Optimul	-0.197908	0.107539	0.0657172	2799	-0.02657	0.176459	0.880312	1296	-0.325793	0.137472	0.0177934	1503	0.124297
ADP mid final agg	LTA	-0.164187	0.104107	0.114775	3050	0.0544357	0.163428	0.739069	1409	-0.322633	0.13138	0.0140602	1641	0.0612978
ADP ecMax	Optimul	0.171023	0.1093	0.117651	2796	0.0087717	0.171925	0.959309	1294	0.231184	0.142187	0.103967	1502	0.297851
TRAP-6 Agg20	Optimul	-0.174242	0.114018	0.126464	2460	-0.114714	0.175087	0.512351	1161	-0.306196	0.149502	0.0405494	1299	0.566373
U46619 slope	Optimul	0.170268	0.111629	0.127185	2758	0.144744	0.184356	0.432376	1249	0.205828	0.140246	0.142207	1509	0.802518
Collagen AUC	MP	0.151154	0.102167	0.139013	3126	-0.119896	0.17787	0.500268	1410	0.154887	0.124565	0.213715	1647	0.214769
Ristocetin velocity	MP	0.150977	0.103196	0.143463	3086	0.0718515	0.160207	0.653799	1441	0.235166	0.133217	0.0775153	1645	0.418622
Ristocetin primary agg	LTA	0.147328	0.104693	0.159357	3017	-0.0759051	0.179103	0.671707	1395	0.296099	0.126113	0.0188798	1622	0.0733503
Epinephrine slope	Optimul	0.146407	0.110009	0.183234	2798	0.327283	0.17998	0.0689965	1295	0.0247518	0.138842	0.858508	1503	0.167549
Ristocetin AUC	LTA	0.136019	0.104413	0.192678	3017	0.119008	0.161965	0.462478	1441	0.327251	0.130125	0.0119065	1645	0.304441
Ristocetin aggregation	MP	0.129099	0.103399	0.21183	3086	0.000773429	0.163807	0.996233	1441	0.234227	0.131326	0.0744962	1645	0.247522
AA ecMax	Optimul	0.135043	0.111015	0.223815	2587	0.010803	0.182351	0.952759	1174	0.116055	0.139988	0.407085	1413	0.951251
TRAP-6 Agg40	Optimul	-0.136916	0.11376	0.228763	2464	-0.184322	0.176825	0.297227	1161	-0.209901	0.149061	0.159083	1303	0.919019
TRAP-6 primary slope	LTA	0.123919	0.104479	0.235597	3053	-0.211292	0.172703	0.221163	1407	0.331615	0.128594	0.00991537	1646	0.0148123
ADP Agg20	Optimul	0.130895	0.110365	0.235617	2735	-0.110036	0.184742	0.55143	1270	0.225905	0.135989	0.0966737	1465	0.113398
ADP low final agg	LTA	-0.119382	0.104366	0.252673	2853	0.109488	0.15535	0.480943	1340	-0.197675	0.14159	0.162683	1513	0.110127
AA Agg40	Optimul	0.127663	0.113318	0.259914	2473	-0.178078	0.194368	0.359567	1116	0.313022	0.135684	0.0210549	1357	0.0215822
ADP mid AUC	LTA	-0.116165	0.103313	0.260845	3050	0.106603	0.161162	0.508317	1409	-0.271355	0.12944	0.0360486	1641	0.0473768
ADP low primary slope	LTA	0.113996	0.103099	0.268858	2853	0.103514	0.156892	0.509398	1340	0.10871	0.124949	0.384283	1513	0.955828
TRAP-6 ec50	Optimul	-0.124202	0.113761	0.274928	2466	-0.188759	0.176682	0.28536	1162	-0.193798	0.149394	0.194553	1304	0.8689
ADP mid primary slope	LTA	0.107864	0.103493	0.297303	3050	0.0879933	0.16414	0.591899	1409	0.115749	0.119915	0.334415	1641	0.963028
Collagen aggregation	MP	0.102352	0.103342	0.32197	3126	-0.0396983	0.168062	0.813268	1452	0.179775	0.132017	0.173274	1674	0.424255
ADP ec50	Optimul	0.106883	0.108496	0.324559	2775	-0.169272	0.171126	0.322581	1288	0.320058	0.139323	0.0216053	1487	0.0152143
PRP ADP PAC-1 % pos	FC	-0.107011	0.109876	0.330093	2561	0.101631	0.175061	0.561546	1217	-0.243758	0.143459	0.0892905	1344	0.06119
PRP P-selectin MFIdiff	FC	0.102861	0.110284	0.350979	2562	0.430529	0.172793	0.0127174	1218	-0.103638	0.143321	0.469609	1344	0.0144304
ADP mid max agg	LTA	-0.0947979	0.103995	0.362	3050	0.0909478	0.169147	0.590794	1409	-0.224399	0.124841	0.0722595	1641	0.112335
Ristocetin final agg	LTA	0.095122	0.104605	0.363169	3017	-0.132738	0.175595	0.449688	1395	0.226656	0.127993	0.076587	1622	0.085232
TRAP-6 ecMax	Optimul	0.0997559	0.110139	0.365081	2695	0.0769038	0.172024	0.654838	1260	0.120553	0.14406	0.40269	1435	0.854833
Ristocetin max agg	LTA	0.0919194	0.104658	0.379789	3017	-0.140207	0.175373	0.424011	1395	0.224397	0.128255	0.0801848	1622	0.0838524
ADP Agg40	Optimul	0.0948999	0.109428	0.385813	2770	-0.200084	0.1767	0.257492	1286	0.302296	0.138259	0.028783	1484	0.0139762
ADP low primary agg	LTA	0.0865453	0.104204	0.406233	2853	0.182734	0.164498	0.26663	1340	0.0566093	0.12843	0.659372	1513	0.491073
ADP low AUC	LTA	-0.0859533	0.104043	0.408729	2853	0.141466	0.154643	0.360301	1340	-0.164866	0.139776	0.238197	1513	0.0957155
TRAP-6 slope	Optimul	-0.0898545	0.110102	0.414442	2666	0.0310337	0.175331	0.859508	1248	-0.154207	0.142323	0.278589	1418	0.342503
AA AUC mean	Optimul	-0.089956	0.110575	0.415915	2587	0.0474854	0.172702	0.78335	1174	-0.170152	0.145246	0.241406	1413	0.273083
ADP AUC mean	Optimul	-0.0878899	0.108882	0.41955	2796	0.259599	0.173679	0.134993	1294	-0.287013	0.138651	0.0384484	1502	0.0085305
Epinephrine ecMax	Optimul	-0.0876397	0.109531	0.42363	2799	-0.262825	0.175094	0.133341	1296	-0.101379	0.139779	0.468283	1503	0.454189
TRAP-6 AUC	LTA	0.0833123	0.104489	0.425257	3053	0.183888	0.172602	0.286701	1452	0.351605	0.129409	0.0065876	1673	0.370213
Collagen slope	Optimul	-0.0866505	0.110063	0.431117	2753	-0.129918	0.178642	0.46707	1274	-0.0722241	0.139662	0.605061	1479	0.878333
WB ADP PAC-1 % pos	FC	-0.0845696	0.108101	0.434025	2611	0.11535	0.171989	0.502423	1244	-0.170846	0.142076	0.22917	1367	0.11119
Ristocetin disaggregation	LTA	0.0814883	0.104982	0.437623	3017	-0.0340881	0.175936	0.846369	1395	0.106579	0.129571	0.410764	1622	0.526731
Collagen primary agg	LTA	0.0809612	0.104653	0.439156	3057	0.0026953	0.178214	0.987933	1410	0.134884	0.126687	0.287012	1647	0.547938
Collagen max agg	LTA	0.0807294	0.104657	0.440486	3057	0.00304488	0.178322	0.986377	1410	0.134594	0.126615	0.287774	1647	0.549846
Collagen Agg40	Optimul	-0.0816007	0.109263	0.455169	2738	-0.240136	0.191083	0.208858	1269	-0.0365468	0.129107	0.777121	1469	0.142824
PRP PAC-1 MFIdiff	FC	-0.0819482	0.109825	0.455566	2562	0.07221	0.175655	0.681006	1218	-0.193655	0.142705	0.174771	1344	0.129823
ADP eMax	Optimul	0.0813568	0.10914	0.456008	2808	0.211281	0.185013	0.253464	1305	0.0232001	0.132312	0.86081	1503	0.3369
ADP low secondary agg	LTA	-0.0771481	0.105648	0.465247	2853	0.111905	0.157305	0.476843	1340	-0.085696	0.14332	0.549883	1513	0.261305
TRAP-6 primary agg	LTA	0.0761382	0.104523	0.466347	3053	-0.0565717	0.173841	0.744862	1407	0.165483	0.129844	0.202495	1646	0.349589
WB ADP P-selectin % pos	FC	-0.0776781	0.106712	0.46666	2611	0.201534	0.163272	0.217075	1244	-0.177809	0.14259	0.212398	1367	0.0572806
ADP slope	Optimul	0.0775156	0.109433	0.478736	2795	0.0718013	0.170559	0.673773	1294	0.106902	0.14335	0.455824	1501	0.809797
Epinephrine max agg	LTA	0.0714828	0.104228	0.492821	3055	0.0501777	0.176651	0.776372	1408	0.0846657	0.126989	0.504953	1647	0.825289
Collagen final agg	LTA	0.0716862	0.104672	0.493429	3057	-0.00135252	0.177807	0.993931	1410	0.126188	0.127085	0.320737	1647	0.579268
PRP ADP P-selectin % pos	FC	0.0740326	0.110016	0.500993	2561	0.330346	0.168472	0.049898	1217	-0.0777068	0.147062	0.597224	1344	0.0577347
Epinephrine final agg	LTA	0.0693554	0.104256	0.505897	3055	0.0458069	0.176518	0.795247	1408	0.0832246	0.127106	0.512619	1647	0.832844
Collagen Agg20	Optimul	-0.0716583	0.109885	0.514322	2700	-0.427414	0.187996	0.0229944	1257	0.154507	0.131884	0.241381	1443	0.00937787
AA ec50	Optimul	0.0692093	0.112598	0.538782	2504	-0.0730767	0.185352	0.69339	1137	0.16637	0.140893	0.237674	1367	0.220175
WB PAC-1 MFIdiff	FC	-0.0650151	0.109508	0.55271	2611	0.108475	0.176107	0.537918	1244	-0.14677	0.141356	0.299131	1367	0.159495
TRAP-6 final agg	LTA	0.0609377	0.104452	0.55962	3053	-0.0438876	0.174934	0.801906	1407	0.126529	0.128931	0.326411	1646	0.482251
TRAP-6 eMax	Optimul	-0.0622791	0.107608	0.56275	2851	-0.1511	0.182355	0.40733	1320	-0.00702748	0.131587	0.957409	1531	0.564366
Ristocetin eMax	Optimul	0.0618568	0.109508	0.57217	2780	-0.0955376	0.184762	0.605096	1279	0.162783	0.133612	0.223101	1501	0.270299
Ristocetin Agg40	Optimul	-0.0621683	0.1119	0.578506	2702	-0.207455	0.176567	0.240021	1231	0.0158265	0.145136	0.913166	1471	0.38798
Collagen AUC	LTA	0.0573914	0.104325	0.582238	3057	-0.0471737	0.166329	0.776704	1452	0.245583	0.131358	0.0615428	1674	0.280084
TRAP-6 max agg	LTA	0.0572936	0.104499	0.583505	3053	-0.0682363	0.175512	0.697436	1407	0.135914	0.128486	0.290143	1646	0.388967
Epinephrine secondary agg	LTA	0.0571506	0.105095	0.586579	3055	-0.184391	0.160975	0.252015	1408	0.210452	0.139107	0.130312	1647	0.0785641
ADP high disaggregation	LTA	0.0546991	0.104074	0.599182	3047	0.0357795	0.183304	0.845243	1406	0.0243308	0.122413	0.84245	1641	0.939667
Ristocetin ec50	Optimul	-0.0559822	0.110563	0.612621	2718	-0.206285	0.173983	0.235755	1241	0.019798	0.143506	0.890273	1477	0.351593
Ristocetin Agg20	Optimul	-0.053944	0.112798	0.632482	2633	-0.299309	0.179735	0.0958564	1198	0.0918571	0.144901	0.526127	1435	0.107562
AA lag time	LTA	0.0478389	0.104799	0.648042	3048	0.108706	0.184595	0.555935	1407	-0.0198715	0.122117	0.870735	1641	0.781328
U46619 AUC mean	Optimul	-0.0484418	0.111269	0.663304	2766	0.255509	0.182715	0.161993	1252	-0.217181	0.140231	0.121445	1514	0.0250554
U46619 Agg20	Optimul	0.0471356	0.111094	0.671358	2704	-0.282618	0.190821	0.13859	1208	0.257811	0.135913	0.0578427	1496	0.0172278
TRAP-6 AUC mean	Optimul	0.0464843	0.109728	0.671834	2695	0.0149502	0.174491	0.931722	1260	0.0939118	0.141635	0.507294	1435	0.852196
ADP mid primary agg	LTA	0.0427092	0.103185	0.678941	3050	0.206926	0.162089	0.201738	1409	-0.0313356	0.12549	0.802815	1641	0.207013
TTAS occlusion time (sec)	TTAS	0.0755923	0.188214	0.687957	1029	0.0727715	0.31251	0.815869	462	0.0679414	0.23412	0.771664	567	0.947677
ADP low secondary slope	LTA	-0.0398939	0.103717	0.700503	2853	0.25881	0.1543	0.0934792	1340	-0.0562205	0.136863	0.681234	1513	0.0878147
ADP mid secondary agg	LTA	-0.0399647	0.104533	0.702227	3050	0.00483427	0.173317	0.977748	1409	-0.0211966	0.127957	0.86843	1641	0.952589
U46619 ecMax	Optimul	-0.0411891	0.111953	0.712936	2766	-0.363699	0.188326	0.0534561	1252	0.0895487	0.138523	0.517986	1514	0.0515366
U46619 eMax	Optimul	-0.0402833	0.110126	0.71452	2793	-0.0326595	0.193314	0.865839	1276	-0.044492	0.130312	0.732782	1517	0.898883
AA AUC	LTA	0.0362264	0.10451	0.728868	3048	-0.171547	0.168002	0.307207	1407	0.151505	0.133117	0.255064	1641	0.174547
TTAS AUC	TTAS	0.0621281	0.187854	0.740852	1030	0.310201	0.291294	0.286919	463	-0.0819991	0.246108	0.738996	567	0.335803
Ristocetin ecMax	Optimul	0.0336059	0.110775	0.761608	2751	0.119458	0.182883	0.513631	1259	0.0192677	0.138201	0.88912	1492	0.708502
Epinephrine eMax	Optimul	-0.0327971	0.108641	0.76274	2815	0.235646	0.187789	0.209535	1308	-0.208308	0.129341	0.107282	1507	0.0290101
Ristocetin slope	Optimul	-0.0320783	0.110747	0.772081	2746	0.0822274	0.174958	0.638367	1256	-0.137605	0.143212	0.336629	1490	0.291252
Collagen ec50	Optimul	0.0304556	0.109401	0.780716	2742	-0.126803	0.185511	0.494269	1272	0.145465	0.133478	0.275798	1470	0.155699
Collagen ecMax	Optimul	-0.0300815	0.109577	0.783682	2757	-0.0800678	0.172033	0.641631	1274	-0.0955369	0.143395	0.505251	1483	0.958012
Collagen lag time	LTA	-0.0278462	0.104988	0.790832	3057	0.105346	0.181339	0.561284	1410	-0.0904117	0.124112	0.466328	1647	0.392956
ADP mid secondary slope	LTA	-0.0273205	0.104052	0.792885	3050	0.00967824	0.167034	0.953795	1409	-0.0343551	0.132688	0.7957	1641	0.848892
AA eMax	Optimul	0.0287869	0.111431	0.796147	2645	0.182048	0.199312	0.361043	1208	-0.0507117	0.127567	0.690977	1437	0.347163
Epinephrine secondary slope	LTA	0.0261749	0.105236	0.803573	3055	-0.141046	0.158349	0.373077	1408	0.143805	0.14103	0.30788	1647	0.2301
ADP low max agg	LTA	-0.0242123	0.1045	0.816773	2853	0.200268	0.163668	0.221095	1340	-0.0787646	0.133394	0.554879	1513	0.135797
ADP high primary agg	LTA	-0.0235628	0.104103	0.820936	3047	-0.0858513	0.175199	0.624118	1406	0.0288351	0.126539	0.819743	1641	0.674732
AA Agg20	Optimul	0.0259732	0.115416	0.821947	2396	-0.151717	0.195596	0.437947	1084	0.13248	0.140075	0.344262	1312	0.179462
ADP high primary slope	LTA	0.0228491	0.103982	0.826072	3047	-0.185847	0.170477	0.275641	1406	0.159258	0.12199	0.191722	1641	0.0965059
U46619 ec50	Optimul	0.0242145	0.110962	0.827256	2734	-0.335334	0.185231	0.0702414	1231	0.28612	0.138237	0.0384734	1503	0.00371957
AA max agg	LTA	0.0226663	0.104497	0.828279	3048	-0.191323	0.171763	0.265331	1407	0.138197	0.131419	0.292997	1641	0.141869
AA primary agg	LTA	0.0226663	0.104497	0.828279	3048	-0.191323	0.171763	0.265331	1407	0.138197	0.131419	0.292997	1641	0.141869
Ristocetin AUC mean	Optimul	0.0224594	0.110667	0.839178	2751	0.159373	0.173499	0.358314	1259	-0.0511756	0.143818	0.721963	1492	0.360849
AA final agg	LTA	0.0187377	0.104431	0.857603	3048	-0.171643	0.171276	0.316276	1407	0.123719	0.131593	0.347134	1641	0.187523
ADP high final agg	LTA	-0.0166602	0.104268	0.873052	3047	-0.0255026	0.179118	0.886781	1406	0.00507377	0.124526	0.9675	1641	0.986195
ADP high max agg	LTA	-0.0166368	0.104143	0.873079	3047	-0.0726206	0.176589	0.680895	1406	0.0323835	0.12586	0.796948	1641	0.685661
Epinephrine AUC	LTA	0.0158608	0.102645	0.877199	3055	0.1014	0.168788	0.548002	1408	-0.0339385	0.13008	0.794167	1647	0.505764
Collagen AUC mean	Optimul	-0.0164484	0.109131	0.880195	2757	0.129783	0.176363	0.4618	1274	-0.12133	0.13855	0.381187	1483	0.202815
Epinephrine primary slope	LTA	0.0133119	0.103084	0.89725	3055	0.217413	0.159284	0.172274	1408	-0.110295	0.136944	0.420589	1647	0.108943
Epinephrine primary agg	LTA	-0.00818074	0.104572	0.937645	3055	0.267658	0.162063	0.0986233	1408	-0.174749	0.137961	0.205276	1647	0.0404883
WB P-selectin MFIdiff	FC	0.00720815	0.10706	0.946321	2611	0.224086	0.164005	0.171833	1244	-0.092527	0.143131	0.517989	1367	0.145241
U46619 Agg40	Optimul	-0.00697539	0.111102	0.949939	2728	-0.397753	0.192497	0.038802	1226	0.195436	0.134816	0.147157	1502	0.00736924
Epinephrine Agg40	Optimul	0.00681416	0.109531	0.950394	2776	-0.0567166	0.186525	0.761075	1281	0.0500701	0.1336	0.707828	1495	0.595376
AA primary slope	LTA	0.00422138	0.104543	0.967791	3048	-0.251061	0.163975	0.125745	1407	0.163411	0.133783	0.22191	1641	0.0878303
ADP high AUC	LTA	0.00370298	0.103939	0.97158	3047	-0.0280878	0.176852	0.87381	1406	0.0456203	0.12396	0.712856	1641	0.792846
TTAS occlusion speed	TTAS	0.0059617	0.188234	0.974734	1030	0.0729402	0.282371	0.796165	463	-0.0161401	0.250028	0.94853	567	0.86754
Collagen primary slope	LTA	0.00106419	0.10483	0.9919	3057	-0.187481	0.176544	0.288258	1410	0.111949	0.125861	0.373754	1647	0.162064

[truncated: 6 more sheets: S11. CESD 16, S12. CESD 21, S13. CESD 16 no AD, S14. CESD 21 no AD, S15. Aspirin Strata SA ADs, S16. BPRHS Replication]
